# Supplementary material for: Telehealth for Sexual and Reproductive Healthcare: Evidence Map of Effectiveness, Patient and Provider Experiences and Preferences, and Patient Engagement Strategies
Source: Clin Pract. 2026 Jan 9;16(1):14. doi: 10.3390/clinpract16010014 (PMC12840221; doi:10.3390/clinpract16010014)
Supplement: Supplementary file 1 [file clinpract-16-00014-s001.zip]

Archive with 1 entries (1 files):
- clinpract-4011574-supplementary.xlsx
