# Supplementary material for: Telehealth for Sexual and Reproductive Healthcare: Evidence Map of Effectiveness, Patient and Provider Experiences and Preferences, and Patient Engagement Strategies
Source: Clin Pract. 2026 Jan 9;16(1):14. doi: 10.3390/clinpract16010014 (PMC12840221; doi:10.3390/clinpract16010014)
Supplement: Supplementary file 1 [file clinpract-16-00014-s001.zip › clinpract-4011574-supplementary.xlsx]

## Sheet: Table S1
First author, year	Country of study	Regional location (US specific)	Patient rurality	Number of participants	Racial and ethnic groups represented	LGBTQ+ representation	Study Design	Summary of Findings
Adams, 2022	United States	NE	Urban	359	Black; White; Hispanic	No	Cohort	No significant differences in postpartum contraceptive use across cohorts (p>0.05).
Aksut, 2024	Turkey	--	U/NR	77	U/NR	No	RCT	In this study, we aimed to evaluate the impact of telemedicine for contraceptive counseling on knowledge levels and satisfaction with Family Planning Services. We collected data from 77 third-trimester pregnant women using a personal information form, Family Planning Knowledge Questionnaire, and the Satisfaction with Family Planning Services Scale and compared the data using chi-square test, Fish…
Allison, 2023	United States	Midwest	U/NR	122	Black; White; Hispanic	Yes	Cross-sectional	The study examined telemedicine use among people living with HIV (PLHIV) during the COVID-19 pandemic, focusing on patient experiences and satisfaction. Conducted across three Ryan White HIV/AIDS Program (RWHAP)-funded clinics in South Texas. Among 246 eligible PWH, 122 clients completed the survey with a response rate of 50%. Clients were predominantly Hispanic males. Significant differences in …
Anderson, 2022	United States	Midwest	U/NR	351	Asian; Black; White	No	Cross-sectional	Would use telehealth services again and satisfied with the telehealth system (93%). Telehealth improved access to healthcare (88%) and travel time (96%). No significant difference in preference for IvT (p = 0.696).
Andrade, 2023	United States	NE	Urban	102	Hispanic; other	Yes	Cohort	Of the 48 patients who had a telehealth appointment, 36 (75%) underwent initial laboratory testing and 42 (87.5) were prescribed PrEP; all 10 patients who were seen in person underwent laboratory testing and were prescribed PrEP. PrEP prescriptions were received in a median of 17.5 days (IQR 4.5–33.5) after referral. CBO-PrEP successfully engaged LSMM, a population that is often hard to reach.
Arias, 2022	United States	NE	U/NR	1579	Asian; Black; White; Hispanic; some other race	No	Cohort	Groups were equally likely to choose contraception; telehealth group less likely to select long-acting reversible contraception or permanent sterilization (26.2% v 33.2%; p = .03).
Avalos, 2023	United States	West	U/NR	424	Hispanic; White; Black; some other race	No	Cohort	Reduction in perceived stress but no significant difference in postpartum LARC use outcome of group multimodal prenatal care (GMPC), with groups delivered virtually in combination with individual in-person office appointments to collect vital signs and conduct other tests compared with individual multimodal prenatal care (IMPC) delivered through a combination of remotely delivered and in-person v…
Baker, 2021	United Kingdom	--	U/NR	11	Black; White	Yes	Quasi (pre-post)	Intervention found to be acceptable, informal, fun, educational, and relaxed. Participant knowledge about sexual health and confidence increased post-intervention.
Bauermeister, 2019	United States	South	U/NR	238	Black	Yes	Mixed Methods	Experiencing HIV stigma → decreases in perceived HIV stigma (p ≤ 0.05). Anticipated HIV stigma → increases in HIV stigma (p ≤ 0.01). Experiencing sexuality-related stigma → increases in internalized homophobia (p ≤ 0.01) and sexual prejudice (p ≤ 0.05).
Barth, 2023	United States	NE	Urban	978	Black; White; Hispanic; other race	Yes	Mixed Methods	Among 978 participants, 69% reported using telehealth for HIV care during the pandemic. High school graduates were less likely to use telehealth compared to those with college education (aOR 0.69, 95% CI 0.48, 0.98). PWH with > 1 co-morbid condition were more likely to use telehealth compared to those without (aOR 1.42, 95% CI 1.02, 1.95). The majority reported satisfaction with telehealth (81%).…
Beatty, 2022	United States	South	Urban; rural	132	U/NR	No	Mixed Methods	Implementation of telehealth for CC differed between state health departments. Facilitator: Medicaid reimbursement. Barriers: lack of implementation policies, procedures, reduced staffing and poor electronic infrastructure.
Beatty, 2023	United States	South	Urban; rural	152	Asian; Black; White; Hispanic; some other race	No	Mixed Methods	Fewer rural clinics than urban clinics provided telehealth for contraceptive counseling (16.3% vs 50.6%) (P = .0002), emergency contraception (0.0% vs 16.1%) (P = .004), and sexually transmitted infection care (16.3% vs 34.6%) (P = .031). Key facilitators of telehealth were reimbursement policy, electronic infrastructure and technology, and funding for technology. Barriers included challenges wit…
Beck, 2023	United Kingdom	--	U/NR	565	White; Black; U/NR	Yes	Quasi (pre-post)	Outpatient visits decreased by 9% from 5.6 (95%CI:5.4-5.8) to 5.1 (95%CI:4.9-5.3). Face-to-face visits decreased and virtual visits increased. Annual costs decreased by 9% from £751 (95%CI: £722-£780) to £678 (95%CI: £653-£705). Including antiretroviral drugs, total annual cost decreased from £7,343 (95%CI £7,314–7,372) to £7,270 (95%CI:£7,245–7,297). The app was a cost-saving intervention, patie…
Becker, 2022	United States	South	U/NR	98	Asian; Black; White; Hispanic; some other race	No	Mixed Methods	App rated as: helpful in HPV vaccination decision making (47%); contributing to HPV vaccine initiation (17%); increasing awareness (88%), knowledge (88%), and vaccination intentions (67%); more helpful than other HPV vaccine information received (94%). Participants would recommend it to others (85%).
Bernard-Genest, 2021	Canada	--	U/NR	130	U/NR	No	RCT	Immunized (HPV) at 6 months IvT→ 11.7%; 15.4% (p = 0.56). Barrier to vaccination reported by non-immunized patients at 6 months: cost of vaccination (42.3%).
Bielick, 2024	United States	South	U/NR	513	Asian; Black; White; Hispanic; Multiracial	Yes	Cohort	High app use was also associated with better viral load suppression (VLS) over time (p<0.0001 ((aHR) of 0.437 (95% CI 0.290–0.658, p<0.001)) after adjusting for age and income. High stress scores were related to subsequent loss of viral suppression in an exploratory analysis. High check-in response rate on the PL app, older age, and higher income are associated with sustained VLS over time.
Bissessor, 2017	Australia	--	U/NR	7280	U/NR	Yes	Cohort	Increase in proportion receiving HIV test (3.2%; p<0.001). HIV results by telephone increased re-attendance (74.4% vs. 33.1%). Freed up 516 hours of clinic time. No adverse outcome [subsequent risk behavior/proportion who obtained HIV results (p = 0.06); period of time between testing and obtaining results for HIV-negative (p = 0.01) and HIV-positive results (p = 0.20)].
Bryson, 2023	United States	NE; West	U/NR	319	Asian; Black; White; Hispanic; Native American; Multiple; Other	No	Cohort	Patient demographic/clinical characteristics and visit outcomes were similar between telemedicine and in-person LARC followup.
Bryson, 2024	United States	NE; West	U/NR	525	Asian; Black; White; Hispanic; Native American; Multiple; Other	No	Cohort	Adjusted models revealed that the post-pandemic onset cohort was nearly twice as likely to attend a post-insertion visit as the pre-pandemic onset cohort (OR=1.90; 95 % CI=1.68–2.15). Of those attending this visit in the postpandemic onset cohort (n=112), 42 % utilized telemedicine.
Bryson, 2024	United States	NE; West	U/NR	194	Asian; Black; White; Hispanic; Native American; Multiple; Other	No	Cohort	40% AYAs attended a post-insertion visit via telemedicine during the first year of the COVID-19 pandemic and had similar 1-year outcomes as those attending in person. The decreased likelihood of STI testing for those using telemedicine highlights the need to provide alternative options, when indicated, such as asynchronous or home testing
Buchanan, 2018	United States	South	U/NR	67	Black; White	No	Cohort	Telehealth care more likely to continue using Depo injection or a more efficacious method at the 20-month post-evaluation (OR 3.65, p = .015).
Bullo, 2024	Argentina	--	U/NR	4118	U/NR	Yes	Cohort	The main perceived benefits of HIV care via telemedicine were the ability to avoid exposure to infectious diseases andreduced travel time and cost. Telemedicine reached a large proportion (40%) of patients in 4 HIV clinics.
Carey, 2020	United States	NE	U/NR	42	Black; Indigenous; Pacific Islander; White; some other race	No	RCT	More than 50% of training calls completed in mindfulness training (55%) v. health coaching (85%) telehealth interventions (p<.05). Satisfaction with mindfulness training (88%) and health coaching (87%) reported. Both groups reported improvement in medication adherence, mindfulness, and sexual risk reduction.
Chasco, 2021	United States	Midwest	Urban; Suburba n; Rural	98	Asian; Black; White; Hispanic	Yes	Mixed Methods	Compared to in-person, telehealth was associated with higher completion of extra-genital swabs (OR 6.33; CI 1.20, 33.51), but lower completion of blood tests (OR 0.21, CI 0.06, 0.73). Factors influencing choice of IvT: self-efficacy, time/convenience, and privacy/confidentiality. Telehealth reported as straight-forward but finger prick blood collection described as challenging.
Cheng, 2021	Australia	--	U/NR	4704	Indigenous	Yes	Mixed Methods	Telehealth used for CC (37%), gynecological problems (34%), medical abortion (10%), and STI P/T (13%). Patients reported: telehealth was convenient, efficient, accessible, and private/comfortable. Providers reported: improved access to time- critical services and access for people living in rural areas and people with disabilities. Barriers: body language and language barriers.
Chernick, 2025	United States	NE	Urban	119	Black; Indigenous; White; Hispanic; some other race	Yes	RCT	98% of intervention participants interacted with all five app modules; one-quarter opted out of text messaging. At 6-week follow-up, the intervention group more often used a condom compared to the control group [OR 3.57, 95% confidence interval (1.93, 6.60)], p < .001]; however, this significant difference did not sustain at 13 weeks
Clure, 2022	United States	West	Rural	478	Black; Indigenous; White; Hispanic; some other race	No	Cross-sectional	51.0% had used telemedicine before and 52.5% were interested in usingtelemedicine for reproductive health services. Interest in telemedicine significantly differed by perceived difficulty accessing care, previous telemedicine use, traveling over100 miles for medical care in the last year, and belief in the safety of abortion. Those interested in telemedicine were less likely to value having an es…
Comfort, 2022	United States	NE; West; Midwest; South	U/NR	907	Asian; Black; Indigenous; White; Hispanic	No	Cross-sectional	Most providers offered telemedicine visits (79%) during the pandemic. Among clinics using telemedicine, those closed on-site continued facing challenges in contraceptive service provision.
Comstock, 2022	United States	South	U/NR	79	Black; White; Hispanic	No	Quasi (pre-post)	Provider referrals increased (460%, p = 0.03). Overall decrease in PrEP treatment (18.4%) however population served shifted to a majority <35 years old (n=12, 38.7%) with increased continuation of PrEP treatment.
Cox, 2024	United States	NE	Urban	515	Black; White; Hispanic; other		Cohort	During the total study period, those with telemedicine appointments were less likely to no-show than those with in-person appointments [OR (95% CI): 0.36 (0.16–0.80), p=0.012]. There was no statistical difference between telemedicine and in-person appointments for laboratory completion rates.
Day, 2020	United Kingdom	--	Urban	454	Asian; Black; White; some other race	Yes	Cohort	IvT → STI testing kit return rate (72.3%; 62.2%); STI positivity (15.2%; 16.4%).
Day, 2021	United Kingdom	--	U/NR	504	Asian; Black; Indigenous; White; some other race	Yes	Cohort	Participants who are symptomatic or an STI contact were more likely to select in-person care. Most trans/nonbinary participants requested telehealth option (75.2% v 24.8%). No difference in kit return rate by gender modality.
Doolittle, 2022	United States	Midwest	U/NR	306	U/NR	No	Case-control	IvI+ → successful vasectomy (98.7%; 97.4%). No statistical difference observed between completion rate across the groups or for reason participant was unable to complete the vasectomy.
Dunn, 2024	United States	South	U/NR	283	U/NR	Yes	Cohort	Of the 283 incarcerated PLWH receiving care from this telemedicine clinic, 78% remained retained in care and 94% achieved or maintaining viral suppression at 12 months. Many preventative care measures remained unperformed or undocumented, including vaccinations and testing for concurrent sexually transmitted infections. There were 56 patients (20%) found to have chronic hepatitis C in this popula…
Ellison, 2020	United States	NE; West; Midwest; South	U/NR	34109287	U/NR	No	Cohort	Increase in telehealth CC in states with mandated reimbursement parity vs states that did not. Increase not associated with a significant difference in total contraceptive encounters.
El-Nahal, 2023	United States	NE	Urban; Suburban; Rural	1884	Black; White; Hispanic; Unknown	Yes	Cohort	In 2021, in the Johns Hopkins affiliated HIV clinic, a total of 5,518 visits were completed by 1,884 patients; 4,282 (77.6%) visits were in-person, 800 (14.5%) by phone, and 436 (7.9%) by video. The relative risk (RR) of completing telemedicine vs. inperson visits was 0.65 (95% Confidence Interval (CI): 0.47, 0.91) for patients age 65+ vs. age 20-39; 0.84 (95% CI: 0.72, 0.98) for males vs. female…
Engen, 2021	United Kingdom	--	U/NR	Quant: 237 Qual:15	Asian; Black; White; Multiracial; some other race	No	Mixed Methods	Photodiagnosis → diagnosis of genital warts or herpes (40%) and treatment of those diagnosed (90%). Some initial photographs were inadequate (37%); further photographs were requested. Facilitators: rapid access from home, difficulty assessing alternatives, and more discreet.
Ereme, 2024	United States	Midwest	Urban	22	Hispanic/Latino; Black/African American; other	No	Cohort	Twenty-two participants completed the study. Participants identified primarily as Black or Hispanic/Latinx (78%), in a partnership (50%), having completed college (59%), and having an annual income of less than $50,000 (78%). A total of 77% of participants recorded a perfect score for quality of counseling using the Person-Centered Contraceptive Counseling (PCCC) scale. There was an increase in k…
Erenrich, 2024	United States	West; SE	Urban; suburban	229	U/NR	yes	RCT	A total of 229 participants with a mean age of 23.7 years, 77.3% people of color enrolled in PrEPTECH. At 90 days, postbaseline initiation of PrEP was significantly higher among those in the PrEPTECH arm than among controls (odds ratio [OR]: 6.63, 95% confidence interval [CI]: 2.54 to 17.35), and this held true by 180 days post baseline. The count of sex acts for which participants were not prote…
Estcourt, 2017	United Kingdom	--	U/NR	221	Asian; Black; White; Multiracial; some other race	Yes	Quasi (pre-post)	Telehealth intervention was safe and feasible for management of chlamydia. Preliminary evidence suggests similar treatment outcomes compared to in-person services.
Fernandez, 2022	United States	South	U/NR	4961	Black; White; Hispanic; some other race	No	RCT	Participants who received in-person with telehealth supplementation were more likely to get their daughter vaccinated against HPV compared to usual care, however difference was not statistically significant.
Fitch, 2024	United States	West	Urban	123	Asian; Black; Hispanic; Indigenous; white; some other race	No	RCT	While the majority of post-menopausal participants who received telehealth instructions found it helpful, only 6.1% considered telehealth instructions necessary to complete self-testing. There was no difference in opinion of telehealth by menopausal status. Overall, 88.5% of post-menopausal participants preferred self-collection to provider-collection.
Flynn, 2023	United States	--	U/NR	220	Asian, Black, White, Other	No	Cohort	Of the 220 patients in the combined cohort, the majority were Black (161/220, 73%) and ultimately had a resolved pregnancy of unknown location (162/220, 74%), and the proportion of pregnancies documented as unintended was 60% (132/220). Before our intervention, 27 of 100 (27%) patients received contraceptive counseling, compared with 94 of 120 (78%) patients after the intervention (odds ratio [OR…
Fonner, 2024	United States	South	Urban; Suburban; Rural	64	Black; White; Native American or other	Yes	Quasi (pre-post)	App-based access to bidirectional, free-draft secure text messaging with a case manager and clinic pharmacist did not improve clinic retention and virologic suppression rates.
Fox, 2024	United States	NE; West; Midwest; South	U/NR	847	Black; Indigenous; White; Hispanic; some other race	No	Cross-sectional	Perceived benefits were positively related to intention to adopt telemedicine for reproductive care (β: 0.600, p<0.001), and willingness to disclose accurate personal health information (β: 0.453, p<0.001). Unexpectedly, perceived privacy risks were positively related to adoption intentions (β: 0.128, p<0.001), but negatively related to willingness to disclose (β: −0.282, p<0.001). Intentions to …
Freeman, 2023	United States	Midwest	U/NR	146	Asian; Black; White; Hispanic; Multiracial; other	No	Cross-sectional	In the telehealth group, 102 (70%) chose telephone, and 44 (30%) chose video. Respondent characteristics were similar between groups. The majority of respondents in both groups reported high quality of counseling, defined as a top score on the Interpersonal Quality in Family Planning scale (75.0% telehealth respondents and 80.0% in person, p = 0.30). Compared to respondents completing inperson co…
Freeman, 2025	United States	Midwest	U/NR	146	Asian; Black; White; Hispanic; Multiracial; other	No	Cross-sectional	Out of 146 respondents, 70% chose telephone. Higher ADI, Black race, and lower educational level (< 4 years college) were associated with choosing telephone in the unadjusted analysis. However, after stratifying by ADI, only lower educational level remained associated with choice of telephone among respondents from more deprived neighborhoods (aRR 1.46, 95% CI 1.01–2.11). We observed no differenc…
Fuchs, 2018	United States	West; Midwest	U/NR	56	Black; White; Hispanic; some other race	Yes	Mixed Methods	Weekly support messages to individuals on PrEP were feasible and acceptable, particularly among younger participants and participants of color. Most preferred text over e-mail and PrEP-specific language over generic messages. Telehealth intervention associated with 50% reduction in missed doses (measured by pill count).
Gass, 2024	United States	South	Urban, Rural	25	Asian; Black; White; Hispanic; some other race	No	Mixed Methods	Qualitative interviews and ranking exercises revealed heterogeneity in preference-relevant features of telehealth in HIV care. Although ranked as important, AI was strongly disliked by most participants. The aversion to AI may be related to the importance of the patient-provider relationship in HIV care. The dislike of AI was particularly strong around AI as a replacement for a human provider. Ho…
Gerke, 2023	United States	Midwest	U/NR	100	White; Black	No	Mixed Methods	62% of participants engaged in monthly text-message exchanges with medical case managers. McNemar’s test results indicated that a significantly greater proportion of intervention participants were virally suppressed at 6 and 12 month follow-up than at enrollment. Adjusted odds ratio results showed a significant association between likelihood of achieving viral suppression at 6 and 12 months, and …
Glasner, 2022	United States	West	U/NR	50	Black; White; Hispanic; some other race	No	RCT	Telehealth intervention statistically improved medication adherence self-efficacy, reduced HIV risk behaviors, improved viral load of those who inject drugs. Average participant response rate: text requesting Yes/No response (80%), requesting response to multiple-choice question (48%), and requesting an open-ended response (57%).
Gorman, 2022	United States	West	U/NR	32	Asian; White; Hispanic; Multiracial	Yes	Mixed Methods	Participants completed most sessions (mean=6.8 of 8) and reported time commitment was manageable (77%). Qualitative confirms feasibility, acceptability, and appropriateness of the intervention.
Groos, 2020	Australia	--	U/NR	5029	U/NR	No	Cohort	Telehealth option provided 1,777 valid results (positive: 139 chlamydia and 13 gonorrhea). Urine sample return rate increased from 52.9% to 61.6% after a telehealth reminder. Although 31.4% young people reported intent to test through intervention, only 32.7% of samples were received and 20.7% reported testing elsewhere.
Greenwell, 2023	United States	West	Urban	149	White; Black; Asian; Indigenous; some other race	Yes	Cohort	Adherence to PrEP medications and monitoring was similar between in-person and telehealth clinics. PrEP tablets filled per person-year was 324 in the in-person cohort and 321 in the telehealth cohort (RR=0.99; 95% CI, 0.98-1.00). SCr screens per person-year was 3.51 in the in-person cohort and 3.37 in the telehealth cohort (RR=0.96; 95% CI, 0.85–1.07). HIV screens per person-year was 3.55 in the …
Ham, 2023	United States	West	Urban	89	Black	Yes	Quasi (pre-post)	Participants in the high burden cluster (n = 25) experienced the highest levels of depression, negative life events, and discrimination, in addition to the poorest intervention outcomes, HIV outcomes, and physical and mental health compared to low and moderate burden clusters. Participants in the low (n = 29) burden cluster had less medical mistrust than the moderate (n = 34) and high burden clus…
Henderson, 2022	United Kingdom	--	U/NR	71	U/NR	Yes	Mixed Methods	Tele-PrEP rated ‘excellent’ or ‘good’ by most patients (98%). All providers felt Tele-PrEP allowed them to assess patients safely and confidently. Some patients (16%) and 1 provider (11%) expressed a preference for in-person care.
Hernandez, 2024	United States	NE	Urban	491	Black; White; Hispanic; some other race	No	Cohort	There was no evidence of difference in rate of completing vasectomy after virtual (75.6%) and in-person (75.2%) consultation (P = .91). Despite the lack of physical examination, virtual vasectomy consultation is both feasible and effective, with rates of vasectomy completion comparable to traditional in-person consultation.
Heumann, 2017	United States	West	Urban; Rural	1328	Asian; Black; White; Hispanic; some other race	Yes	Cohort	In-person syphilis partner services were associated with higher indices of partners named notified tested, and empirically treated, but no difference in infected partners treated. In-person HIV partner services were associated with higher indices of partners named, notified, and newly diagnosed with HIV, but no difference in partners tested.
Hickey, 2023	United States	West	Urban	476	U/NR	No	RCT	Of 476 scheduled telemedicine visits, 280 patients were reached by a pre-visit call to offer enrollment. Patients were less likely to be reached if virally unsuppressed (odds ratio (OR) 0.11, 95% confidence intervals (CI) 0.03-0.48), CD4 < 200 (OR 0.24, 95% CI 0.07-0.85), or were homeless (OR 0.24, 95% CI 0.07-0.87). There was no difference between intervention and control in scheduled visit atte…
Higgins, 2023	United States	West	U/NR	1356	Asian; Black; White; Multiracial	Yes	Cohort	The DSHC completed 689 PrEP visits pre-COVID-19 and maintained 96.8% (n=667) of this volume post-COVID-19. There were no differences in client demographics between pre-COVID-19 (n=341) and post-COVID-19 PrEP start visits (n=283) or between post-COVID-19 in-clinic (n=140) vs telePrEP start visits (n=143). There were no differences in 3–4-month retention rates pre-COVID-19 (n=17/43) and post-COVID-…
Hill, 2021	United States	Midwest; South	U/NR	3142	Asian; Black; Indigenous; White; Hispanic; Multiracial; some other race	No	Cross-sectional	Telehealth: 40.0% of overall visits. By racial category: of Black/African American (31.6%); White (41.2%); multiracial (29.2%); unknown race (54.9%); and other races (48.1%).
Homkham, 2023	Thailand	--	U/NR	637	South-east Asian	Yes	Cross-sectional	Accessing the telemedicine service increased in the third and fourth COVID-19 waves (28.1% in the first and second vs. 71.9% in the third and fourth) among transgender women in Thailand. There was no difference in the risk of being HIV-positive between the types of service. Having sex work experience (adjusted odds ratio (aOR)=5.92; 95% confidence interval (CI): 1.57–22.30) and either never havin…
Horwood, 2020	United Kingdom	--	Urban	1154	White	No	Mixed Methods	Providers reported the intervention had no negative effect on consultations. Patients found the telehealth intervention acceptable, more convenient, and provided greater anonymity than usual care. Patients appreciated getting a text message regarding a negative result and valued talking to a sexual health specialist about positive results.
Hoth, 2019	United States	Midwest	Urban; Suburba n; Rural	186	Asian; Black; Indigenous; White; Hispanic; Multiracial	Yes	Quasi (pre-post)	Most clients with TelePrEP video visits started PrEP (91%) and indicated laboratory monitoring tests were completed (96%). Retention at 3 months was 86%; 6 months was 62%. Screening identified 37 STIs (8 syphilis, 10 gonorrhea, 19 chlamydia). Disease intervention specialist and partner services linked all clients with STIs to local treatment within 14 days (80% in 3 days).
Houang, 2023	United States	South	U/NR	238	Black	Yes	Mixed Methods	a positive association between baseline risk scores and sexual risk behavior (b: 0.32, SE: 0.03, p<0.001). Using a Generalized Estimating Equation, we also found a 0.23 decrease in the within-participant risk scores at 3-month follow-up (SE: 0.10, p<0.020)
Hurtado, 2018	United States	Midwest	U/NR	8940	U/NR	No	Quasi (pre-post)	In 86% of telehealth visits, patients opted for hormonal contraceptive pills. Patients reported being very satisfied or satisfied with the telehealth option (97%). Facilitators: lesser travel time (82%), shorter wait time (56%), no examination required (36%), and privacy (31%). Barriers: technological issues, miscommunication, and preference for face to face communication
Jain, 2020	United States	NE; West; Midwest; South	Urban; Suburba n; Rural	217849680	Asian; Black; Indigenous; White; Hispanic; Multiracial; some other race	No	Cross-sectional	Overall care v telehealth→ telehealth patients more likely to live in urban areas (p< .001) and areas with a higher income (p< .001). Telehealth visits: patients living in a primary care health professional shortage area (14.4%); for CC (13.0%); took place outside normal business hours (63.3%); rarely resulted in referrals to an emergency department or urgent care facility (0.8%).
Jasper, 2021	United Kingdom	--	U/NR	499	Asian; Black; White; Multiracial	Yes	Cross-sectional	Median wait times for patients with urethral symptoms rose from 6 to 7 days (p = 0.064). Telehealth service did not increase wait times for patients attending STI services with symptomatic gonorrhea and may have increased access to services for those most at risk
Johnson, 2022	United States	South	U/NR	252	Asian; Black; Indigenous; White	No	Cross-sectional	Positivity about telemedicine and direct-to-consumer ads are associated with a salient mediator, comfort. Comfort with these services and its antecedents are important predictors and facilitators of telemedicine intentions and behaviors.
Kalichman, 2018	United States	South	U/NR	500	Asian; Black; White	Yes	RCT	Telehealth intervention demonstrated significantly lower HIV RNA, (OR 0.56, p = 0.01), greater cART adherence (Wald χ2 33.9, p = 0.01), and fewer indicators of genital tract inflammation (Waldx χ2 9.36, p = 0.05,).
Kalichman, 2023	United States	South	U/NR	425	Black; White	Yes	RCT	Phone counseling augmented by bidirectional text messages has the potential to improve HIV care for young adults living with HIV. Participants demonstrated improved clinical outcomes over the follow-up period, with 74% of those who were not taking ART initiating treatment, 65% of those on ART improving adherence, and 47% who had detectable viral loads at baseline attaining viral suppression. The …
Katz, 2020	United States	West	U/NR	90	Asian; Black; Indigenous; White; Hispanic	No	Quasi (pre-post)	Scheduled telehealth appointments to learn to self-administer Depo- SC: 37%. Of those interested, successfully self-injected: (58%). Barriers: fear of self-injection (52%), wanting to stop Depo (25%), and satisfaction with Depo-IM (14%).
Kim, 2023	United States	NE; West; Midwest; South	U/NR	682	Asian; Black; White; Hispanic; other	Yes	Cohort	In total, 682 participants completed the survey nationwide; of these, 425 respondents had an in-person visit and 257 respondents had a telemedicine visit. Age, geographic region, race, education level, employment status, income level and marital status did not differ between the groups. Overall, 69.6% of participants were satisfied with telemedicine visits, with improvement in partner participati…
Klotz, 2023	United States	West	U/NR	143	U/NR	Yes	Cohort	Implementation of telemedicine clinics during the pandemic has been shown to be effective for ambulatory patients infected with HIV
Knox, 2024	United States	NE	Urban	114	Black; Hispanic; Other	No	RCT	Participants assigned to HealthCall to extend the Clinicaian Guidance (CG) had increased levels of ART adherence at 60-day and 6-month follow-up (compared to CG only), although there was no statistically signifcant diference by 12-month follow-up. Participants who were assigned to HealthCall (app) to extend the Motivational Interviewing never had statistically signifcant higher levels of ART adhe…
Kumar, 2023	United States	NE	U/NR	1579	Black; Other	No	Cohort	Telehealth implementation for postpartum care during the COVID-19 pandemic was associated with decreased racial disparities in postpartum visit attendance; but did not improve overall contraception use in Blacks.
Lagon, 2023	United States	NE	Urban	1672	White; Black; Hispanic; Asian; some other race	No	Cohort	With the initiation of virtual appointments, postpartum visit attendance significantly increased (94.6 % vs 88.4 %, p < 0.001) during the pandemic with no difference in overall contraception uptake (51 % vs 54.1 %, p = 0.2) or sterilization (11.0 % vs 11.5 %, p = 0.88).
Lersten, 2023	United States	NE; West; Midwest; South	U/NR	115	Asian; Black; White; Hispanic; Multiracial; some other race	No	Cross-sectional	Patients reported high rates of satisfaction (81.4%) with telehealth in areas of usefulness, ease of use, efectiveness, reliability, and satisfaction. However, many patients (60.5%) expressed a preference for in-person visits for their initial visit while the acceptability of telehealth increased for follow-up visits. Negative themes from respondent comments address that telehealth visits felt mo…
Lindberg, 2022	United States	NE; West; Midwest; South	Urban; Rural	6211	Asian; Black; White; Hispanic; Multiracial; some other race	Yes	Cross-sectional	Of those receiving CC, 17% utilized telehealth. Patients who were uninsured at some point in the past 6 months greater odds of using telehealth for CC. Telehealth decreased odds of rating the person- centeredness of their care as ‘excellent’ compared with in-person (25% vs 39%).
Liu, 2019	United States	Midwest	U/NR	121	Asian; Black; White; Hispanic; some other race	Yes	RCT	PrEP intervention telehealth augmented group: improved retention and adherence. Intervention efficacy did not differ significantly by age, race/ethnicity, education, or insurance. Overall, 88% reported intervention to be very/somewhat helpful, and 92% would recommend intervention to others.
Llewellyn, 2019	United Kingdom	--	U/NR	175	White; some other race	Yes	RCT	No significant impacts on sexual risk behavior, psychological measures, reduction in requests for repeat PEP, or rates of STIs within a year.
Maier, 2023	United States	East	Urban	Quant: 45; Qual: 5	White; Black; some other race	No	Mixed Methods	Survey respondents (n = 45). 4 respondents completed a postinsertion visit via telehealth. Most (82.2%) preferred in-person for future LARC visits; none preferred telehealth. Four themes emerged in interviews (n = 15): LARC self-efficacy and autonomy; SBHC convenience and accessibility; comfort with SBHC providers; and preference for in-person visits despite telehealth benefits
Martinez, 2020	United States	Midwest	U/NR	682	U/NR	No	Cross-sectional	Most women seeking CC received it (83%). CC v. other care→ mean encounter length: 4.4 min v 5.0 min; insurance information provided: 78% v 85% (p< 0.001). Encounters in which the patient requested emergency contraception but did not receive it: 11%. Encounters conducted by: Family Medicine physicians (71%), Internal Medicine physicians (19%), and Emergency Medicine physicians (5%).
Martinez-Andres, 2024	Australia	--	Rural; Suburban; Urban	89	U/NR	Yes	Cross-sectional	The top three liked aspects of telehealth were: the convenience of not leaving home or work (50/69, 72.5%); less travel time (48/69, 69.6%); and avoiding contact with other people (30/69, 43.5%). The top three dislikes of telehealth were: they could not be screened for sexually transmitted infections (STIs) or have a physical examination at the same time (29/69, 42.0%); it was an impersonal exper…
Martinez-Riveros, 2023	Spain	--	U/NR	Quant: 4623; Qual: 87	U/NR	Yes	Mixed Methods	3097 returned an oral fuid sample to the reference laboratory (67.5% return rate). 87 reactive results were detected. 76 were confrmed to be HIV-positive, we estimated an HIV prevalence of 2.45% (95% CI 1.9–3.0%). 100% of those referred to specialized care are in treatment. 44.3% (44.27%) of participants took more than one test. 23 incident cases were detected among repeat testers, of which 20 we…
Masters, 2023	United States	Midwest	Urban	6447	Black; White; Hispanic; other race	Yes	Cohort	6447 PWH were included in the analysis. Compared with prepandemic levels, there were significant declines in care utilization and processes of care measures. Measures of HIV virologic suppression, blood pressure control, and HbA1C <7% (in both people with and without diabetes) were stable with no significant differences noted across the study timepoints. Similar trends were observed across all ag…
Mastorino, 2023	Italy	--	Urban	196	U/NR	Yes	Cohort	For a nurse-led telephone triaging system during COVID; according to the Cohen k test, a good concordance between telephone presumptive diagnoses made by nurse and in-person clinical assessment was found (73.79% with a k = 0.611), whereas only a scarcely acceptable concordance between expected and real waiting time was established (75.51%, k = 0.34).
McCulloch, 2020	United Kingdom	--	Urban	321	Asian; Black; White; Multiracial; some other race	Yes	Cohort	Text v T → less likely to have an agreement in safe prescribing information. W v T → no difference in odds of agreement. Median time-to-treatment was 4 days (2.5 in text group). Most participants reported understanding remote communication (99.0%) and would use the service again (89.9%).
McKeller, 2024	United States	South	U/NR	17	White, Indigenous, some other race	No	Cohort	Among survey participants, opioid use and HIV risk behaviors decreased. Nearly all reported taking bup/nx daily; however, self-reported daily adherence to PrEP was lower and declined over time. The most common reason for not continuing PrEP was feeling not at risk for acquiring HIV.
McLaughlin, 2022	Australia	--	U/NR	150	U/NR	No	Cohort	Patient satisfaction with telehealth was high (median visual analogue scale: 8.6). More found telehealth to be acceptable during a pandemic than afterward (8.9 vs 6.6, p<0.0001). Clinicians were less satisfied with telehealth (7.1-8.6, p = .02) but most would be happy to continue using it (7.0).
Merz-Herrala, 2023	United States	NE; West; Midwest; South	U/NR	2031	Asian/Pacific Islander; Black; American Indian; White; Hispanic; Multiracial; some other race	No	Cross-sectional	Among 2031 respondents seeking a contraception visit, 1490 (73.4%) reported any visit, of which 530 (35.6%) were telehealth. In adjusted analyses, lower odds of any visit was associated with Hispanic/Latinx and Mixed race/Other identity (aOR 0.59 [0.37–0.94], aOR 0.36 [0.22–0.59], respectively), the South, Midwest, Northeast (aOR 0.63 [0.47–0.85], aOR 0.64 [0.46–0.90], aOR 0.52 [CI 0.36–0.75], re…
Meurice, 2024	United States	West	Urban; Rural	16855	Asian; Black; White; Hispanic; Other	No	Cohort	Telemedicine for contraception visits was associated with language, age, parity, income, and insurance. Despite small absolute difference in the proportion of patients that speak Spanish, in adjusted multivariate analysis speaking Spanish was associated with lower odds of choosing telemedicine.
Monaco, 2024	United States	NE	Urban; suburban	225	Black; White; Hispanic; other	No	Cross-sectional	Patient-reported quality of care for virtual contraceptive counseling, using the fouritem Person-Centered Contraception Counseling (PCCC) scale: (68%) respondents gave the top score. The proportion who gave the top PCCC score was higher for the faculty-based practice vs. community-based practice (62% vs. 38% respectively, p = 0.02), video vs. telephone (84% vs. 16% respectively, p = 0.01), and En…
Nadarzynski, 2020	United Kingdom	--	Rural	257	Asian; Black; White; Multiracial	No	Cross-sectional	Modality preference: in-person (70%), T (17%), webchat (10%), and VC (3%). Willing to use VC (58%) or webchat (73%). Found AI chatbots acceptable (40%).VC, webchat, and AI chatbot acceptability associated with younger age, White ethnicity, past STI diagnosis, self- reported STI symptoms, smartphone ownership, and preference for an app.
Nimbi, 2018	Italy	--	U/NR	1865	U/NR	No	Cohort	Telehealth users: men > women, 26-45 years old, medium to high education, employed, and most had not sought any previous help for their sexual concerns. Most frequently reported reasons to call were “male sexual dysfunction” and “relational problems.”
O’Malley, 2022	United States	NE	U/NR	65	U/NR	No	Cross-sectional	Mean helpfulness rating: 4.58/5 stars. Most frequent question topics: relationships, sex, contraception, bodies, STDs, and pregnancy. Most able to address: STD testing, relationship help, pregnancy services/tests, body hygiene, contraception use, and sex advice.
Phianphitthayakul, 2023	Thailand	--	U/NR	190	South-east Asian	No	Cross-sectional	In Thailand, telehealth consultation for contraceptive implant follow-up resulted in high client satisfaction (94% of 190 survey respondents). Most adverse effects could be managed using telehealth services, with only one-third requiring an in-person follow-up visit.
Quirke, 2021	United Kingdom	--	U/NR	387	Asian; Black; White; some other race	Yes	Cohort	Patients contacted, virtually assessed and asked to attend for rapid appointment (n=227), new patients on PrEP (n=19), and transitioned from PEP to PrEP (n=11). Benefits: increased access, lower costs, and lower burden on staff. Barriers: technical difficulties, potential for inequities in digital access, and language barriers.
Raphael, 2024	United States	South	Urban	27961	Black; White; Hispanic; Other	No	Cohort	At least one telehealth visit was completed by 17.98% of patients. Telehealth visit completion was more likely in young adults, female, Black, non-Hispanic, and higher-income patients. Telehealth users were more likely to complete annual sexually transmitted infection testing, had a higher number of visits per year, and had higher odds of requiring a return visit within 2 weeks of the index visit…
Ratcliffe, 2024	United States	NE	Urban	430	Asian; Black; Hispanic; White; other	Yes	Cross-sectional	Active PrEP users preferred telemedicine and express visits, patients with prior STIs preferred express visits, and cisgender women preferred standard visits. Configuring STI clinic visit types requires shared decision making and individualization.
Reback, 2024	United States	NE; South; West	Urban; Suburban	254	Black; White; Hispanic; Other	Yes	RCT	At the 3-month followup assessment, those randomized to Text and Webapp and did not demonstrate improvement on primary outcomes (cumulative condomless encounters, cumulative condomless encounters while high on drugs or alcohol, cumulative condomless encounters during sex work, PrEP uptake, incident HIV, and other incident STIs) were re-randomized to receive virtual eCoaching (Text+or Webapp+), or…
Refugio, 2019	United States	West	Urban	25	Asian; Black; Hispanic	Yes	Quasi (pre-post)	Among the 21 who completed the study, 11 of the 16 who wanted to continue PrEP were transitioned to sustainable PrEP providers. Most felt that intervention was confidential, fast, convenient, and easy to use (>75%) and experienced PrEP stigma (<15%).
Reyes, 2024	United States	West	Urban	Quant: 85 Qual:13	Asian; Black; White; Hispanic; Multiracial/Other	No	Cross-sectional	Among 85 older PWH, one-third did not have internet access or an emailaddress. A total of 65% had at least one telehealth-capable device but 12.5% ofrespondents with a device did not know how to use it. Thirteen older PWHparticipated in focus groups with a mean age of 64 (SD 6.9) and 44% female.Themes were grouped into benefits (social/emotional connection andconvenience) and challenges (technolo…
Ridgeway, 2022	United States	Midwest	Urban	544	U/NR	U/NR	Cohort	We assessed correlations among six diferent measures of retention in care during the COVID-19 pandemic with and without inclusion of telehealth. We found that more patients were considered retained in care during the COVID-19 pandemic when telehealth appointments were included in the analysis. Two hundred and eighty-nine people had at least one telehealth appointment scheduled during the pandemic…
Rose, 2019	New Zealand	--	U/NR	482	Indigenous; Pacific Islander; White	No	Quasi (pre-post)	Retested: control group (25.4%) and intervention group (47.9%). Retesting rates increased across most demographic groups, with at least twofold increases observed.
Russell, 2023	United Kingdom	--	Urban; suburban	100	U/NR	U/NR	Quasi (pre-post)	Overall, 75% (75/100) and 60% (55/92) returned their home sampling kit at months 3 and 9, and 82% (82/100) were still using the pathway at month 12. At months 3 and 9, 22 (21%) and 7 (8%) subsequently attended a face-toface appointment (included 13 and 5 kits returned due to an insufficient sample for testing). Ninety-seven (97%) had an STI/ HIV test at month 3 and 62 (67%) at month 9. Seventeen …
Saffati, 2023	United States	South	U/NR	613	Indigenous; Asian; Black; White; Hispanic; Multiracial; some other race	No	Cross-sectional	For men's sexual health, older patients were less likely to prefer telemedicine (odds ratio [OR], 0.55; 95% confidence interval [CI], 0.36-0.80; P < .001), less likely to agree to a video visit because of privacy concerns (OR, 0.51; 95% CI, 0.35-0.75; P < .001), and less likely to recommend a telemedicine visit compared with their younger counterparts (OR, 0.37; 95% CI, 0.27-0.51; P < .001). The …
Scott, 2023	United States	South	U/NR	116	White; Hispanic	No	Mixed Methods	34 participants scheduled either a telehealth or in-person visit and 7 also agreed to participate in the survey. New information was uncovered in the visit in 86% of participants. The most common need uncovered during the visit was unrelated medical needs (71%), followed by preconception health education/advice (43%) and contraception needs/counseling (29%)
Sohail, 2024	United States	South	Urban; suburban	6861	Black; White; Other	Yes	Cohort	This is a retrospective cohort study conducted at Srinagarind Hospital, a tertiary hospital in northeast Thailand, to compare patient data before and after implementation. Delivery and postpartum data from May 2019 to December 2020 were retrieved from the hospital data base. Intervention was implemented in March 2020. Data were analyzed to evaluate postpartum contact, contraceptive use, and breas…
Sothornwit, 2023	Thailand	--	U/NR	3202	U/NR	No	Cohort	About a quarter of orders requested were actionable messages. About half were user-generated queries, demonstrating a willingness by users to proactively engage telehealth via text. About a third of clinical messages were user-initiated and shared personal and complex clinical information, including requests for help with the self-testing process and personalized clinical advice relating to sympt…
Shanks, 2020	United Kingdom	--	U/NR	38033	Asian; Black; White; Multiracial; some other race	Yes	Mixed Methods	FP quality scores indicated high quality for most telehealth (54%) v in-person (64%). Hormonal contraception pills were the most popular method chosen by telehealth (52%) v in-person (41%, p=0.27). Facilitators: ease of communication and less scheduling difficulty. Barriers: privacy and communication concerns.
Shin, 2022	United States	Midwest	Suburba n	110	Black; White; Hispanic; Multiracial; some other race	No	Cross-sectional	App engagement was high during intervention. All participants rated the intervention as useful and excellent overall, discussed messages positively, and attributed momentary affect regulation safer sex intervention for behavior changes. Participant behavior changes included lower frequency of sex, less condomless sex, and more consistent condom use at 3-month follow-up v baseline.
Shrier, 2020	United States	NE	Urban; Suburba n	17	Black; White; Hispanic	Yes	Mixed Methods	Most (62%) enrolled families completed at least one telehealth visit at 6 months (20% at 8 weeks). Of the teen mothers who completed the survey, 36.4% reported not using any method of birth control and >70% reported that neither their birth control method nor access to birth control changed during the pandemic.
Smiley, 2021	United States	NE	U/NR	325	U/NR	No	Cross-sectional	In-person versus telephone visits [OR (95% CI) 1.64 (1.48–1.82)] and in-person versus video visits [OR (95% CI) 1.53 (1.25–1.85)] had higher odds of being a no-show
Sonubi, 2023	England	--	Urban and Rural	1332933	Asian, African Black; Carribean Black; White; Mixed; Other ethnicity	Yes	Cohort	: The first year of the COVID-19 pandemic in England saw declines in STI testing and diagnoses in young people. Amongst people tested for chlamydia, those living in the least deprived areas were more likely to be tested using an online self-sampling kit (males; OR = 1.24 [1.22–1.26], females; OR = 1.28 [1.27–1.30]).
Staras, 2021	United States	South	U/NR	286	U/NR	No	RCT	Approximately 7% of parents who received text messages scheduled HPV vaccinations for their children through the interactive system. Acceptability of the intervention was high (82% were favorable toward vaccine reminders).
Steiner, 2021	United States	NE; West; Midwest; South	Urban; Suburba n; Rural	791	Black; White; Hispanic; some other race	No	Cross-sectional	Providers indicated disruption of services during the pandemic, reductions in: walk-in hours (38%), evening/weekend hours (31%), and adolescents seeking care (43%) in the past month. Many provided CC (61%) and STI P/T (44%) via telehealth during the pandemic. Barrier: confidentiality concerns (25%).
Stephenson, 2020	United States	NE; West; Midwest; South	U/NR	202	White; some other race	Yes	RCT	All participants ordered HIV self-testing kits, participated in VC, and screened negative/non-reactive. Satisfaction with the intervention across gender identities was high. Willingness to use PrEP increased from baseline. Intervention did not change levels of PrEP use, reporting of condomless sex, or percentage of those using substances while having condomless sex.
Stephenson, 2022	United States		U/NR	424	Asian; Black; Pacific Islander; White; Hispanic	Yes	RCT	Couples in the intervention had greater odds of reporting a safer sexual agreement, lower odds of reporting discordant sexual agreements at 6 months, and lower odds of reporting breaking their sexual agreement. Couples in the intervention group less likely to feel PrEP was beneficial to them at 6 months.
Stifani, Avila 2021	United States	NE	Urban	169	Asian; Black; White; Hispanic	No	Cross-sectional	Most providers strongly agree that telehealth visits are an effective way to provide CC (80%) and that they should be expanded after the pandemic (84%). Most common reason for in-person referral was for long-acting reversible contraception insertion (54%). Most would be very happy to continuing to provide telehealth care after the pandemic.
Stifani, 2022	United States	NE; West; Midwest; South	U/NR	156	Asian; Black; White; Hispanic; Multiracial; some other race	No	Cohort	Telehealth patients referred for in-person care: 64.5% (76.1% attended within 30 days). Most common reasons for referral: long-acting reversible contraception removal and insertion. Attendance within 30 days of referral was 24% higher for removal v other reasons. At 6 months, 69.4% still using the method decided on at telehealth visit and 44.4% would choose telehealth for their next CC visit.
Stifani, Smith 2021	United States	NE	Urban	86	Asian; Black; White	No	Mixed Methods	Most patients were very satisfied with telehealth (86%), said it completely met their needs (63%), strongly agreed that telehealth should be maintained after the pandemic (73%), and were very likely to choose it over in-person (51%). Patients appreciated convenience (especially parents) and found subsequent in-person care more efficient. Some preferred T to VC (43%).
Stigliani, 2023	Italy	--	U/NR	288	U/NR	No	Cohort	Eighty-five (61/72) percent of the couples accepted telehealth . Time to first treatment after online consultation in telehealth group (4.5+/-1.8 months) was significantly shorter (P=0.033) respect to time to first treatment after faceto- face visit of historical controls (7.5+/-6.9 months). After telehealth consultation, there was a significant reduction (P=0.002) of drop-out rate from 39% in hi…
Sullivan, 2021	United States	NE; West; Midwest; South	U/NR	102	White; some other race	Yes	Mixed Methods	Very high levels of acceptability of the intervention reported [call quality rated as very good (92%), sample collection instructions were clear (99%), and specimens returned (96%)]. Those who tested positive for chlamydia or gonorrhea (9%) were all linked with care.
Taylan, 2019	Turkey	--	U/NR	70	U/NR	No	RCT	After discharge, patients in the intervention group called to receive counseling for their concerns regarding sexual life and challenges they experienced with their stoma an average of 3.57 times during the first 6 weeks and 6.52 times between weeks 6 and 12. Mean total and subscale sexual satisfaction scores improved significantly.
Tewari, 2023	United States	Midwest	Urban	1000	Asian; Black; American Indian/Alaskan Native; Native Hawaiian/Pacific Islander; White; Hispanic; Other	No	Cohort	On multivariable analysis, African American patients were less likely (odds ratio 0.37, 95% confidence interval 0.28–0.50) and telehealth users were more likely (odds ratio 1.54, 95% confidence interval 1.04–2.27) to present to their appointments vs. no-show or cancel when controlling for insurance type and timing relative to the onset of the pandemic
Thomas, 2023	United States	NE	U/NR	61	Asian; Black; White; Multiracial	No	RCT	Of the 41 women who started attending groups, 37 (90%) attended at least 5 sessions. In the mindfulness group, 73% of women were very or extremely satisfied. Women in the mindfulness group were more likely to recommend it to another person with low libido as compared with those in the education group (P = .031); 67% said that they would probably or definitely recommend it. There were no significa…
Thomas, 2024	United States	NE	U/NR	9058	Indigenous; Hispanic; Asian; Black; White; some other race	No	Cohort	9058 (91.0%) had a postpartum visit. 1811 (19.9%) utilized telehealth exclusively, which peaked during the COVID-19 pandemic. Exclusive telehealth users were less likely to have a pap smear (21.6 vs. 40.1%, p < 0.001) or use LARCs (8.6 vs. 19.4%, p < 0.001) than those receiving in-person care. In the adjusted analysis, the odds ratio for receiving a pap smear was 0.38 (95% confidence interval [CI…
Thompson, 2020	United States	NE	Rural	51	U/NR	No	Quasi (pre-post)	Majority used the service to receive testing for STIs; some for CC (n=4). Only 2 FP clinic visit referrals led to appointments.
Vatrasresth, 2023	Thailand	--	Urban	947	South-east Asian	No	Cohort	During peak COVID, at a tertiary clinic in Thailand, 60.6% clients participated in telemedicine follow-up services during the period considered. A significant association between telemedicine usage and the following were observed: the peak of second wave COVID-19 outbreak in Thailand, using the period preceding the second wave as a reference (aOR=1.47; 95% CI, 1.12–1.96); participants receiving g…
Walker, 2024	United States	West	Urban	271	Black/African American; Hispanic/ Latino; Asian; Native American; White/Caucasians; Multi-racial	Yes	Cross-sectional	During a mature phase of the COVID-19 pandemic, PLHIV in our study showed high satisfaction with telemedicine, largely conducted as telephone visits, and high interest in telemedicine visits as a component of their future HIV care. Almost all respondents (95%, n=257) had access to a functioning smartphone and self-rated their technological literacy as high. Most had consistent access to privacy (…
Wang, 2021	Hong Kong	--	Urban	624	Asian	Yes	RCT	HPV vaccination completion at 24 months among online tutorial/motivational interviewing group was significantly higher than the control group (P=.006). Other comparisons showed no significant differences.
White, 2023	United States	NE; West; Midwest; South	U/NR	2023	Asian; Black; White; Hispanic; Indigenous; Multiracial; some other race	No	Cohort	Only 2/3 of the men completing a vasectomy consult receive a subsequent vasectomy. Both inoffice and telehealth consultations resulted in comparable rates of vasectomy
Wigfall, 2020	United States	South	U/NR	56	Asian; Black; White; Hispanic	Yes	Cross-sectional	Providers were very or completely confident that safeguards are in place to keep electronically shared information from being seen by other people (66%); 68% used email, 58% used text messages, 25% used social media.
Willoughby, 2017	United States	West	U/NR	31	Asian; Black; White; Hispanic	No	Mixed Methods	Patients felt services connecting directly with health educator were more useful than either of the other systems (p<.001). Participants felt service types served different purposes; all useful. Regardless of service type, participants wanted to personalize their experience.
Wilson, 2017	United Kingdom	--	Urban	2072	Asian; Black; White; Multiracial; some other race	Yes	RCT	Uptake of STI testing was increased in the intervention group at 6 weeks (50.0% v 26.6%, RR 1.87, p< 0.001). Participants diagnosed: intervention group (2.8%) v control (1.4%).
Wollum, 2022	United States	NE; West; Midwest; South	Urban; Suburba n; Rural	38439	U/NR	No	Cross-sectional	Contraceptive Methods were dispensed in response to 63% of requests. 1.2% had a contraindication to progestin-only pills, and an estimated 12.0% of patients who reported their BP had a contraindication to combined hormonal methods. Few requests came from patients younger than 18 (1.2%). Urban counties had a larger concentration of requests, whereas counties with higher rates of uninsurance and po…
Wood, 2020	United States	NE	Urban; Suburba n; Rural	331	Asian; Black; Indigenous; White; Hispanic; some other race	Yes	Cross-sectional	Appointment completion rate: 82%. VC reason: CC/menstrual disorders (22%) and HIV treatment (6%). There were no significant differences in telehealth visit completion rates by age, sex, gender, or insurance. Telehealth patients were distributed across five states, with the highest concentration in the zip codes nearest to the clinic.
Wray, 2024	United States	NE, West, South	U/NR	811	White , Black or African American , American Indian/Alaska Native , Asian, Pacific Islander/Native Hawaiian, Multiracial	Yes	RCT	The study found that HIV self-testing (HIVST) significantly increased HIV testing among participants, with those in the standard HIVST and eTest groups having higher odds of completing any HIV test and repeat testing compared to the control group. The eTest app detected 62.3% of kit openings and provided counseling to 95.1% of participants. Over the 12-month period, the testing rates in both HIVS…
Yarger, 2022	United States	West	U/NR	1414	Asian; Black; Indigenous; White; Hispanic; some other race	No	Cross-sectional	Participants stated that it would be difficult to have a phone or video visit for contraception (24%).
Yarger, 2024	United States	West; South	Urban; suburban	1630	Asian; Black; Indigenous; White; Hispanic; some other race	No	Cross-sectional	Participants reported using a contraceptive method obtained through telemedicine in just 6% of observations. Uninsured participants were significantly less likely than those privately insured to use contraception obtained through telemedicine (adjusted odds ratio [aOR], 0.54; 95% confidence interval [CI], 0.31–0.97), as were participants who did not know their insurance status (aOR, 0.54; 95% CI,…
Yelverton, 2024	United States	South	U/NR	2375	Black; White; other	No	Cohort	EHR data from 2,375 people living with HIV (PWH) between March 2021 and March 2023 showed telehealth use among 4.8% of PWH . PWH who are 50+ years and non-Hispanic Black had lower odds of telehealth use (odds ratio [OR] 0.59, 95% confidence interval [CI 0.40-0.86]; OR 0.58, 95% CI [0.37-0.92] respectively). Telehealth use was not associated with viral suppression and VL testing .

## Sheet: Table S2
First author, year	SRH component addressed	Modality of telehealth service	Comparators				Summary of results
			IvT	IvI+	TvT	NA
Adams, 2022	CC	T; VC	x				No significant differences in postpartum contraceptive use across cohorts (p>0.05).
Aksut, 2024	CC	VC	x				In this study, we aimed to evaluate the impact of telemedicine for contraceptive counseling on knowledge levels and satisfaction with Family Planning Services. We collected data from 77 third-trimester pregnant women using a personal information form, Family Planning Knowledge Questionnaire, and the Satisfaction with Family Planning Services Scale and compared the data using chi-square test, Fish…
Allison, 2023	STI P/T	T; VC				x	The study examined telemedicine use among people living with HIV (PLHIV) during the COVID-19 pandemic, focusing on patient experiences and satisfaction. Conducted across three Ryan White HIV/AIDS Program (RWHAP)-funded clinics in South Texas. Among 246 eligible PWH, 122 clients completed the survey with a response rate of 50%. Clients were predominantly Hispanic males. Significant differences in …
Anderson, 2022	FP	T				x	Would use telehealth services again and satisfied with the telehealth system (93%). Telehealth improved access to healthcare (88%) and travel time (96%). No significant difference in preference for IvT (p = 0.696).
Andrade, 2023	STI P/T; PrEP	T, VC				x	Of the 48 patients who had a telehealth appointment, 36 (75%) underwent initial laboratory testing and 42 (87.5) were prescribed PrEP; all 10 patients who were seen in person underwent laboratory testing and were prescribed PrEP. PrEP prescriptions were received in a median of 17.5 days (IQR 4.5–33.5) after referral. CBO-PrEP successfully engaged LSMM, a population that is often hard to reach.
Arias, 2022	CC	T; VC	x				Groups were equally likely to choose contraception; telehealth group less likely to select long-acting reversible contraception or permanent sterilization (26.2% v 33.2%; p = .03).
Avalos, 2023	CC; FP	T; VC			x		Reduction in perceived stress but no significant difference in postpartum LARC use outcome of group multimodal prenatal care (GMPC), with groups delivered virtually in combination with individual in-person office appointments to collect vital signs and conduct other tests compared with individual multimodal prenatal care (IMPC) delivered through a combination of remotely delivered and in-person v…
Baker, 2021	SW; STI P/T	Text; W				x	Intervention found to be acceptable, informal, fun, educational, and relaxed. Participant knowledge about sexual health and confidence increased post-intervention.
Bauermeister, 2019	SW; STI P/T	W				x	Experiencing HIV stigma → decreases in perceived HIV stigma (p ≤ 0.05). Anticipated HIV stigma → increases in HIV stigma (p ≤ 0.01). Experiencing sexuality-related stigma → increases in internalized homophobia (p ≤ 0.01) and sexual prejudice (p ≤ 0.05).
Barth, 2023	STI P/T	T; VC; App	x				Among 978 participants, 69% reported using telehealth for HIV care during the pandemic. High school graduates were less likely to use telehealth compared to those with college education (aOR 0.69, 95% CI 0.48, 0.98). PWH with > 1 co-morbid condition were more likely to use telehealth compared to those without (aOR 1.42, 95% CI 1.02, 1.95). The majority reported satisfaction with telehealth (81%).…
Beatty, 2022	CC; STI P/T	VC				x	Implementation of telehealth for CC differed between state health departments. Facilitator: Medicaid reimbursement. Barriers: lack of implementation policies, procedures, reduced staffing and poor electronic infrastructure.
Beatty, 2023	CC; STI P/T	T; VC				x	Fewer rural clinics than urban clinics provided telehealth for contraceptive counseling (16.3% vs 50.6%) (P = .0002), emergency contraception (0.0% vs 16.1%) (P = .004), and sexually transmitted infection care (16.3% vs 34.6%) (P = .031). Key facilitators of telehealth were reimbursement policy, electronic infrastructure and technology, and funding for technology. Barriers included challenges wit…
Beck, 2023	STI P/T	App; T; Text; Email		x			Outpatient visits decreased by 9% from 5.6 (95%CI:5.4-5.8) to 5.1 (95%CI:4.9-5.3). Face-to-face visits decreased and virtual visits increased. Annual costs decreased by 9% from £751 (95%CI: £722-£780) to £678 (95%CI: £653-£705). Including antiretroviral drugs, total annual cost decreased from £7,343 (95%CI £7,314–7,372) to £7,270 (95%CI:£7,245–7,297). The app was a cost-saving intervention, patie…
Becker, 2022	STI P/T	App				x	App rated as: helpful in HPV vaccination decision making (47%); contributing to HPV vaccine initiation (17%); increasing awareness (88%), knowledge (88%), and vaccination intentions (67%); more helpful than other HPV vaccine information received (94%). Participants would recommend it to others (85%).
Bernard- Genest, 2021	STI P/T	T	x				Immunized (HPV) at 6 months IvT→ 11.7%; 15.4% (p = 0.56). Barrier to vaccination reported by non-immunized patients at 6 months: cost of vaccination (42.3%).
Bielick, 2024	STI P/T	App	x				High app use was also associated with better viral load suppression (VLS) over time (p<0.0001 ((aHR) of 0.437 (95% CI 0.290–0.658, p<0.001)) after adjusting for age and income. High stress scores were related to subsequent loss of viral suppression in an exploratory analysis. High check-in response rate on the PL app, older age, and higher income are associated with sustained VLS over time.
Bissessor, 2017	STI P/T	T		x			Increase in proportion receiving HIV test (3.2%; p<0.001). HIV results by telephone increased re-attendance (74.4% vs. 33.1%). Freed up 516 hours of clinic time. No adverse outcome [subsequent risk behavior/proportion who obtained HIV results (p = 0.06); period of time between testing and obtaining results for HIV-negative (p = 0.01) and HIV-positive results (p = 0.20)].
Bryson, 2023	CC	T; VC	x				Patient demographic/clinical characteristics and visit outcomes were similar between telemedicine and in-person LARC followup.
Bryson, 2024	CC	T; VC	x				Adjusted models revealed that the post-pandemic onset cohort was nearly twice as likely to attend a post-insertion visit as the pre-pandemic onset cohort (OR=1.90; 95 % CI=1.68–2.15). Of those attending this visit in the postpandemic onset cohort (n=112), 42 % utilized telemedicine.
Bryson, 2024	CC	T; VC	x				40% AYAs attended a post-insertion visit via telemedicine during the first year of the COVID-19 pandemic and had similar 1-year outcomes as those attending in person. The decreased likelihood of STI testing for those using telemedicine highlights the need to provide alternative options, when indicated, such as asynchronous or home testing
Buchanan, 2018	CC	Text		x			Telehealth care more likely to continue using Depo injection or a more efficacious method at the 20-month post-evaluation (OR 3.65, p = .015).
Bullo, 2024	STI P/T	T; VC	x				The main perceived benefits of HIV care via telemedicine were the ability to avoid exposure to infectious diseases andreduced travel time and cost. Telemedicine reached a large proportion (40%) of patients in 4 HIV clinics.
Carey, 2020	STI P/T	T			x		More than 50% of training calls completed in mindfulness training (55%) v. health coaching (85%) telehealth interventions (p<.05). Satisfaction with mindfulness training (88%) and health coaching (87%) reported. Both groups reported improvement in medication adherence, mindfulness, and sexual risk reduction.
Chasco, 2021	STI P/T	T; VC	x				Compared to in-person, telehealth was associated with higher completion of extra-genital swabs (OR 6.33; CI 1.20, 33.51), but lower completion of blood tests (OR 0.21, CI 0.06, 0.73). Factors influencing choice of IvT: self-efficacy, time/convenience, and privacy/confidentiality. Telehealth reported as straight-forward but finger prick blood collection described as challenging.
Cheng, 2021	FP; CC; STI P/T	T	x				Telehealth used for CC (37%), gynecological problems (34%), medical abortion (10%), and STI P/T (13%). Patients reported: telehealth was convenient, efficient, accessible, and private/comfortable. Providers reported: improved access to time- critical services and access for people living in rural areas and people with disabilities. Barriers: body language and language barriers.
Chernik, 2025	STI P/T	Text; App; T; E-mail		x			98% of intervention participants interacted with all five app modules; one-quarter opted out of text messaging. At 6-week follow-up, the intervention group more often used a condom compared to the control group [OR 3.57, 95% confidence interval (1.93, 6.60)], p < .001]; however, this significant difference did not sustain at 13 weeks
Clure, 2022	FP; CC	NS	x				51.0% had used telemedicine before and 52.5% were interested in usingtelemedicine for reproductive health services. Interest in telemedicine significantly differed by perceived difficulty accessing care, previous telemedicine use, traveling over100 miles for medical care in the last year, and belief in the safety of abortion. Those interested in telemedicine were less likely to value having an es…
Comfort, 2022	CC	NS	x				Most providers offered telemedicine visits (79%) during the pandemic. Among clinics using telemedicine, those closed on-site continued facing challenges in contraceptive service provision.
Comstock, 2022	PrEP	T; VC					Provider referrals increased (460%, p = 0.03). Overall decrease in PrEP treatment (18.4%) however population served shifted to a majority <35 years old (n=12, 38.7%) with increased continuation of PrEP treatment.
Cox, 2024	STI P/T	NS	x				During the total study period, those with telemedicine appointments were less likely to no-show than those with in-person appointments [OR (95% CI): 0.36 (0.16–0.80), p=0.012]. There was no statistical difference between telemedicine and in-person appointments for laboratory completion rates.
Day, 2020	STI P/T	T; W		x			IvT → STI testing kit return rate (72.3%; 62.2%); STI positivity (15.2%; 16.4%).
Day, 2021	STI P/T	W		x			Participants who are symptomatic or an STI contact were more likely to select in-person care. Most trans/nonbinary participants requested telehealth option (75.2% v 24.8%). No difference in kit return rate by gender modality.
Doolittle, 2022	FP; CC	NS		x			IvI+ → successful vasectomy (98.7%; 97.4%). No statistical difference observed between completion rate across the groups or for reason participant was unable to complete the vasectomy.
Dunn, 2024	STI P/T	V				x	Of the 283 incarcerated PLWH receiving care from this telemedicine clinic, 78% remained retained in care and 94% achieved or maintaining viral suppression at 12 months. Many preventative care measures remained unperformed or undocumented, including vaccinations and testing for concurrent sexually transmitted infections. There were 56 patients (20%) found to have chronic hepatitis C in this popula…
Ellison, 2020	CC	NS	x				Increase in telehealth CC in states with mandated reimbursement parity vs states that did not. Increase not associated with a significant difference in total contraceptive encounters.
El-Nahal, 2023	STI P/T	T; VC	x				In 2021, in the Johns Hopkins affiliated HIV clinic, a total of 5,518 visits were completed by 1,884 patients; 4,282 (77.6%) visits were in-person, 800 (14.5%) by phone, and 436 (7.9%) by video. The relative risk (RR) of completing telemedicine vs. inperson visits was 0.65 (95% Confidence Interval (CI): 0.47, 0.91) for patients age 65+ vs. age 20-39; 0.84 (95% CI: 0.72, 0.98) for males vs. female…
Engen, 2021	STI P/T	T; Text; W				x	Photodiagnosis → diagnosis of genital warts or herpes (40%) and treatment of those diagnosed (90%). Some initial photographs were inadequate (37%); further photographs were requested. Facilitators: rapid access from home, difficulty assessing alternatives, and more discreet.
Ereme, 2024	CC	VC				x	Twenty-two participants completed the study. Participants identified primarily as Black or Hispanic/Latinx (78%), in a partnership (50%), having completed college (59%), and having an annual income of less than $50,000 (78%). A total of 77% of participants recorded a perfect score for quality of counseling using the Person-Centered Contraceptive Counseling (PCCC) scale. There was an increase in k…
Erenrich, 2024	PrEP	W, Text, Email			x		A total of 229 participants with a mean age of 23.7 years, 77.3% people of color enrolled in PrEPTECH. At 90 days, postbaseline initiation of PrEP was significantly higher among those in the PrEPTECH arm than among controls (odds ratio [OR]: 6.63, 95% confidence interval [CI]: 2.54 to 17.35), and this held true by 180 days post baseline. The count of sex acts for which participants were not prote…
Estcourt, 2017	STI P/T	T; Text; W	x				Telehealth intervention was safe and feasible for management of chlamydia. Preliminary evidence suggests similar treatment outcomes compared to in-person services.
Fernandez, 2022	STI P/T	T		x			Participants who received in-person with telehealth supplementation were more likely to get their daughter vaccinated against HPV compared to usual care, however difference was not statistically significant.
Fitch, 2024	STI P/T	W		x			While the majority of post-menopausal participants who received telehealth instructions found it helpful, only 6.1% considered telehealth instructions necessary to complete self-testing. There was no difference in opinion of telehealth by menopausal status. Overall, 88.5% of post-menopausal participants preferred self-collection to provider-collection.
Flynn, 2023	CC	T	x				Of the 220 patients in the combined cohort, the majority were Black (161/220, 73%) and ultimately had a resolved pregnancy of unknown location (162/220, 74%), and the proportion of pregnancies documented as unintended was 60% (132/220). Before our intervention, 27 of 100 (27%) patients received contraceptive counseling, compared with 94 of 120 (78%) patients after the intervention (odds ratio [OR…
Fonner, 2024	STI P/T	App	x				App-based access to bidirectional, free-draft secure text messaging with a case manager and clinic pharmacist did not improve clinic retention and virologic suppression rates.
Fox, 2024	CC; FP	NS	x				Perceived benefits were positively related to intention to adopt telemedicine for reproductive care (β: 0.600, p<0.001), and willingness to disclose accurate personal health information (β: 0.453, p<0.001). Unexpectedly, perceived privacy risks were positively related to adoption intentions (β: 0.128, p<0.001), but negatively related to willingness to disclose (β: −0.282, p<0.001). Intentions to …
Freeman, 2023	CC	T; VC	x		x		In the telehealth group, 102 (70%) chose telephone, and 44 (30%) chose video. Respondent characteristics were similar between groups. The majority of respondents in both groups reported high quality of counseling, defined as a top score on the Interpersonal Quality in Family Planning scale (75.0% telehealth respondents and 80.0% in person, p = 0.30). Compared to respondents completing inperson co…
Freeman, 2025	CC	T; VC			x		Out of 146 respondents, 70% chose telephone. Higher ADI, Black race, and lower educational level (< 4 years college) were associated with choosing telephone in the unadjusted analysis. However, after stratifying by ADI, only lower educational level remained associated with choice of telephone among respondents from more deprived neighborhoods (aRR 1.46, 95% CI 1.01–2.11). We observed no differenc…
Fuchs, 2018	PrEP	Text; E-mail				x	Weekly support messages to individuals on PrEP were feasible and acceptable, particularly among younger participants and participants of color. Most preferred text over e-mail and PrEP-specific language over generic messages. Telehealth intervention associated with 50% reduction in missed doses (measured by pill count).
Gass, 2024	STI P/T	T; VC	x				Qualitative interviews and ranking exercises revealed heterogeneity in preference-relevant features of telehealth in HIV care. Although ranked as important, AI was strongly disliked by most participants. The aversion to AI may be related to the importance of the patient-provider relationship in HIV care. The dislike of AI was particularly strong around AI as a replacement for a human provider. Ho…
Gerke, 2023	PEP	Text			x		62% of participants engaged in monthly text-message exchanges with medical case managers. McNemar’s test results indicated that a significantly greater proportion of intervention participants were virally suppressed at 6 and 12 month follow-up than at enrollment. Adjusted odds ratio results showed a significant association between likelihood of achieving viral suppression at 6 and 12 months, and …
Glasner, 2022	STI P/T	Text	x				Telehealth intervention statistically improved medication adherence self-efficacy, reduced HIV risk behaviors, improved viral load of those who inject drugs. Average participant response rate: text requesting Yes/No response (80%), requesting response to multiple-choice question (48%), and requesting an open-ended response (57%).
Gorman, 2022	SW	VC				x	Participants completed most sessions (mean=6.8 of 8) and reported time commitment was manageable (77%). Qualitative confirms feasibility, acceptability, and appropriateness of the intervention.
Groos, 2020	STI P/T	T; Text; W; E-mail				x	Telehealth option provided 1,777 valid results (positive: 139 chlamydia and 13 gonorrhea). Urine sample return rate increased from 52.9% to 61.6% after a telehealth reminder. Although 31.4% young people reported intent to test through intervention, only 32.7% of samples were received and 20.7% reported testing elsewhere.
Greenwell, 2023	PrEP	Text; App	x				Adherence to PrEP medications and monitoring was similar between in-person and telehealth clinics. PrEP tablets filled per person-year was 324 in the in-person cohort and 321 in the telehealth cohort (RR=0.99; 95% CI, 0.98-1.00). SCr screens per person-year was 3.51 in the in-person cohort and 3.37 in the telehealth cohort (RR=0.96; 95% CI, 0.85–1.07). HIV screens per person-year was 3.55 in the …
Ham, 2023	STI P/T	Text				x	Participants in the high burden cluster (n = 25) experienced the highest levels of depression, negative life events, and discrimination, in addition to the poorest intervention outcomes, HIV outcomes, and physical and mental health compared to low and moderate burden clusters. Participants in the low (n = 29) burden cluster had less medical mistrust than the moderate (n = 34) and high burden clus…
Henderson, 2022	PrEP	T; W				x	Tele-PrEP rated ‘excellent’ or ‘good’ by most patients (98%). All providers felt Tele-PrEP allowed them to assess patients safely and confidently. Some patients (16%) and 1 provider (11%) expressed a preference for in-person care.
Hernandez, 2024	CC	VC	x				There was no evidence of difference in rate of completing vasectomy after virtual (75.6%) and in-person (75.2%) consultation (P = .91). Despite the lack of physical examination, virtual vasectomy consultation is both feasible and effective, with rates of vasectomy completion comparable to traditional in-person consultation.
Heumann, 2017	STI P/T	T	x				In-person syphilis partner services were associated with higher indices of partners named notified tested, and empirically treated, but no difference in infected partners treated. In-person HIV partner services were associated with higher indices of partners named, notified, and newly diagnosed with HIV, but no difference in partners tested.
Hickey, 2023	STI P/T	T	x				Of 476 scheduled telemedicine visits, 280 patients were reached by a pre-visit call to offer enrollment. Patients were less likely to be reached if virally unsuppressed (odds ratio (OR) 0.11, 95% confidence intervals (CI) 0.03-0.48), CD4 < 200 (OR 0.24, 95% CI 0.07-0.85), or were homeless (OR 0.24, 95% CI 0.07-0.87). There was no difference between intervention and control in scheduled visit atte…
Higgins, 2023	PrEP	U/NR	x				The DSHC completed 689 PrEP visits pre-COVID-19 and maintained 96.8% (n=667) of this volume post-COVID-19. There were no differences in client demographics between pre-COVID-19 (n=341) and post-COVID-19 PrEP start visits (n=283) or between post-COVID-19 in-clinic (n=140) vs telePrEP start visits (n=143). There were no differences in 3–4-month retention rates pre-COVID-19 (n=17/43) and post-COVID-…
Hill, 2021	SW; FP; CC; STI P/T	T; Text; VC	x				Telehealth: 40.0% of overall visits. By racial category: of Black/African American (31.6%); White (41.2%); multiracial (29.2%); unknown race (54.9%); and other races (48.1%).
Homkham, 2023	STI P/T	T; VC	x				Accessing the telemedicine service increased in the third and fourth COVID-19 waves (28.1% in the first and second vs. 71.9% in the third and fourth) among transgender women in Thailand. There was no difference in the risk of being HIV-positive between the types of service. Having sex work experience (adjusted odds ratio (aOR)=5.92; 95% confidence interval (CI): 1.57–22.30) and either never havin…
Horwood, 2020	STI P/T	T; Text	x				Providers reported the intervention had no negative effect on consultations. Patients found the telehealth intervention acceptable, more convenient, and provided greater anonymity than usual care. Patients appreciated getting a text message regarding a negative result and valued talking to a sexual health specialist about positive results.
Hoth, 2019	PrEP	T; VC				x	Most clients with TelePrEP video visits started PrEP (91%) and indicated laboratory monitoring tests were completed (96%). Retention at 3 months was 86%; 6 months was 62%. Screening identified 37 STIs (8 syphilis, 10 gonorrhea, 19 chlamydia). Disease intervention specialist and partner services linked all clients with STIs to local treatment within 14 days (80% in 3 days).
Houang, 2023	SW; STI P/T	W					a positive association between baseline risk scores and sexual risk behavior (b: 0.32, SE: 0.03, p<0.001). Using a Generalized Estimating Equation, we also found a 0.23 decrease in the within-participant risk scores at 3-month follow-up (SE: 0.10, p<0.020)
Hurtado, 2018	CC	T		x			In 86% of telehealth visits, patients opted for hormonal contraceptive pills. Patients reported being very satisfied or satisfied with the telehealth option (97%). Facilitators: lesser travel time (82%), shorter wait time (56%), no examination required (36%), and privacy (31%). Barriers: technological issues, miscommunication, and preference for face to face communication
Jain, 2020	SW; CC; STI P/T	Text; App; W; E- mail	x	x			Overall care v telehealth→ telehealth patients more likely to live in urban areas (p< .001) and areas with a higher income (p< .001). Telehealth visits: patients living in a primary care health professional shortage area (14.4%); for CC (13.0%); took place outside normal business hours (63.3%); rarely resulted in referrals to an emergency department or urgent care facility (0.8%).
Jasper, 2021	STI P/T	T; Mail		x			Median wait times for patients with urethral symptoms rose from 6 to 7 days (p = 0.064). Telehealth service did not increase wait times for patients attending STI services with symptomatic gonorrhea and may have increased access to services for those most at risk
Johnson, 2022	CC	VC	x				Positivity about telemedicine and direct-to-consumer ads are associated with a salient mediator, comfort. Comfort with these services and its antecedents are important predictors and facilitators of telemedicine intentions and behaviors.
Kalichman, 2018	STI P/T	T				x	Telehealth intervention demonstrated significantly lower HIV RNA, (OR 0.56, p = 0.01), greater cART adherence (Wald χ2 33.9, p = 0.01), and fewer indicators of genital tract inflammation (Waldx χ2 9.36, p = 0.05,).
Kalichman, 2023	STI P/T	T			x		Phone counseling augmented by bidirectional text messages has the potential to improve HIV care for young adults living with HIV. Participants demonstrated improved clinical outcomes over the follow-up period, with 74% of those who were not taking ART initiating treatment, 65% of those on ART improving adherence, and 47% who had detectable viral loads at baseline attaining viral suppression. The …
Katz, 2020	CC	T; VC				x	Scheduled telehealth appointments to learn to self-administer Depo- SC: 37%. Of those interested, successfully self-injected: (58%). Barriers: fear of self-injection (52%), wanting to stop Depo (25%), and satisfaction with Depo-IM (14%).
Kim, 2023	FP	W	x				In total, 682 participants completed the survey nationwide; of these, 425 respondents had an in-person visit and 257 respondents had a telemedicine visit. Age, geographic region, race, education level, employment status, income level and marital status did not differ between the groups. Overall, 69.6% of participants were satisfied with telemedicine visits, with improvement in partner participati…
Klotz, 2023	STI P/T	VC	x				Implementation of telemedicine clinics during the pandemic has been shown to be effective for ambulatory patients infected with HIV
Knox, 2024	STI P/T	App		x			Participants assigned to HealthCall to extend the Clinicaian Guidance (CG) had increased levels of ART adherence at 60-day and 6-month follow-up (compared to CG only), although there was no statistically signifcant diference by 12-month follow-up. Participants who were assigned to HealthCall (app) to extend the Motivational Interviewing never had statistically signifcant higher levels of ART adhe…
Kumar, 2023	CC; FP	T; VC				x	Telehealth implementation for postpartum care during the COVID-19 pandemic was associated with decreased racial disparities in postpartum visit attendance; but did not improve overall contraception use in Blacks.
Lagon, 2023	CC; FP	VC; T	x				With the initiation of virtual appointments, postpartum visit attendance significantly increased (94.6 % vs 88.4 %, p < 0.001) during the pandemic with no difference in overall contraception uptake (51 % vs 54.1 %, p = 0.2) or sterilization (11.0 % vs 11.5 %, p = 0.88).
Lersten, 2023	FP	T; VC				x	Patients reported high rates of satisfaction (81.4%) with telehealth in areas of usefulness, ease of use, efectiveness, reliability, and satisfaction. However, many patients (60.5%) expressed a preference for in-person visits for their initial visit while the acceptability of telehealth increased for follow-up visits. Negative themes from respondent comments address that telehealth visits felt mo…
Lindberg, 2022	CC	T; VC	x				Of those receiving CC, 17% utilized telehealth. Patients who were uninsured at some point in the past 6 months greater odds of using telehealth for CC. Telehealth decreased odds of rating the person- centeredness of their care as ‘excellent’ compared with in-person (25% vs 39%).
Liu, 2019	PrEP	T; Text; W		x			PrEP intervention telehealth augmented group: improved retention and adherence. Intervention efficacy did not differ significantly by age, race/ethnicity, education, or insurance. Overall, 88% reported intervention to be very/somewhat helpful, and 92% would recommend intervention to others.
Llewellyn, 2019	STI P/T	T		x			No significant impacts on sexual risk behavior, psychological measures, reduction in requests for repeat PEP, or rates of STIs within a year.
Maier, 2023	CC	Text; VC	x				Survey respondents (n = 45). 4 respondents completed a postinsertion visit via telehealth. Most (82.2%) preferred in-person for future LARC visits; none preferred telehealth. Four themes emerged in interviews (n = 15): LARC self-efficacy and autonomy; SBHC convenience and accessibility; comfort with SBHC providers; and preference for in-person visits despite telehealth benefits
Martinez, 2020	CC	VC				x	Most women seeking CC received it (83%). CC v. other care→ mean encounter length: 4.4 min v 5.0 min; insurance information provided: 78% v 85% (p< 0.001). Encounters in which the patient requested emergency contraception but did not receive it: 11%. Encounters conducted by: Family Medicine physicians (71%), Internal Medicine physicians (19%), and Emergency Medicine physicians (5%).
Martinez-Andres, 2024	STI P/T	T; VC				x	The top three liked aspects of telehealth were: the convenience of not leaving home or work (50/69, 72.5%); less travel time (48/69, 69.6%); and avoiding contact with other people (30/69, 43.5%). The top three dislikes of telehealth were: they could not be screened for sexually transmitted infections (STIs) or have a physical examination at the same time (29/69, 42.0%); it was an impersonal exper…
Martinez-Riveros, 2023	PEP	T; W; E-mail				x	3097 returned an oral fuid sample to the reference laboratory (67.5% return rate). 87 reactive results were detected. 76 were confrmed to be HIV-positive, we estimated an HIV prevalence of 2.45% (95% CI 1.9–3.0%). 100% of those referred to specialized care are in treatment. 44.3% (44.27%) of participants took more than one test. 23 incident cases were detected among repeat testers, of which 20 we…
Masters, 2023	STI P/T	T; VC		x			6447 PWH were included in the analysis. Compared with prepandemic levels, there were significant declines in care utilization and processes of care measures. Measures of HIV virologic suppression, blood pressure control, and HbA1C <7% (in both people with and without diabetes) were stable with no significant differences noted across the study timepoints. Similar trends were observed across all ag…
Mastorino, 2023	STI P/T	T	x				For a nurse-led telephone triaging system during COVID; according to the Cohen k test, a good concordance between telephone presumptive diagnoses made by nurse and in-person clinical assessment was found (73.79% with a k = 0.611), whereas only a scarcely acceptable concordance between expected and real waiting time was established (75.51%, k = 0.34).
McCulloch, 2020	STI P/T	T; Text; W			x		Text v T → less likely to have an agreement in safe prescribing information. W v T → no difference in odds of agreement. Median time-to-treatment was 4 days (2.5 in text group). Most participants reported understanding remote communication (99.0%) and would use the service again (89.9%).
McKeller, 2024	PrEP	T; VC	x				Among survey participants, opioid use and HIV risk behaviors decreased. Nearly all reported taking bup/nx daily; however, self-reported daily adherence to PrEP was lower and declined over time. The most common reason for not continuing PrEP was feeling not at risk for acquiring HIV.
McLaughlin, 2022	FP; CC	T; VC				x	Patient satisfaction with telehealth was high (median visual analogue scale: 8.6). More found telehealth to be acceptable during a pandemic than afterward (8.9 vs 6.6, p<0.0001). Clinicians were less satisfied with telehealth (7.1-8.6, p = .02) but most would be happy to continue using it (7.0).
Merz-Herrala, 2023	CC	T; VC				x	Among 2031 respondents seeking a contraception visit, 1490 (73.4%) reported any visit, of which 530 (35.6%) were telehealth. In adjusted analyses, lower odds of any visit was associated with Hispanic/Latinx and Mixed race/Other identity (aOR 0.59 [0.37–0.94], aOR 0.36 [0.22–0.59], respectively), the South, Midwest, Northeast (aOR 0.63 [0.47–0.85], aOR 0.64 [0.46–0.90], aOR 0.52 [CI 0.36–0.75], re…
Meurice, 2024	CC	T; VC	x				Telemedicine for contraception visits was associated with language, age, parity, income, and insurance. Despite small absolute difference in the proportion of patients that speak Spanish, in adjusted multivariate analysis speaking Spanish was associated with lower odds of choosing telemedicine.
Monaco, 2024	CC	T; VC				x	Patient-reported quality of care for virtual contraceptive counseling, using the fouritem Person-Centered Contraception Counseling (PCCC) scale: (68%) respondents gave the top score. The proportion who gave the top PCCC score was higher for the faculty-based practice vs. community-based practice (62% vs. 38% respectively, p = 0.02), video vs. telephone (84% vs. 16% respectively, p = 0.01), and En…
Nadarzynski, 2020	STI P/T	Text; VC				x	Modality preference: in-person (70%), T (17%), webchat (10%), and VC (3%). Willing to use VC (58%) or webchat (73%). Found AI chatbots acceptable (40%).VC, webchat, and AI chatbot acceptability associated with younger age, White ethnicity, past STI diagnosis, self- reported STI symptoms, smartphone ownership, and preference for an app.
Nimbi, 2018	SW; FP; CC; STI P/T	T				x	Telehealth users: men > women, 26-45 years old, medium to high education, employed, and most had not sought any previous help for their sexual concerns. Most frequently reported reasons to call were “male sexual dysfunction” and “relational problems.”
O’Malley, 2022	SW; FP; CC; STI P/T	Text				x	Mean helpfulness rating: 4.58/5 stars. Most frequent question topics: relationships, sex, contraception, bodies, STDs, and pregnancy. Most able to address: STD testing, relationship help, pregnancy services/tests, body hygiene, contraception use, and sex advice.
Phianphitthayakul, 2023	CC	T; VC; App				x	In Thailand, telehealth consultation for contraceptive implant follow-up resulted in high client satisfaction (94% of 190 survey respondents). Most adverse effects could be managed using telehealth services, with only one-third requiring an in-person follow-up visit.
Quirke, 2021	STI P/T; PrEP; PEP	T; Text; W				x	Patients contacted, virtually assessed and asked to attend for rapid appointment (n=227), new patients on PrEP (n=19), and transitioned from PEP to PrEP (n=11). Benefits: increased access, lower costs, and lower burden on staff. Barriers: technical difficulties, potential for inequities in digital access, and language barriers.
Raphael, 2024	CC; STI P/T	T; VC	x				At least one telehealth visit was completed by 17.98% of patients. Telehealth visit completion was more likely in young adults, female, Black, non-Hispanic, and higher-income patients. Telehealth users were more likely to complete annual sexually transmitted infection testing, had a higher number of visits per year, and had higher odds of requiring a return visit within 2 weeks of the index visit…
Ratcliffe, 2024	STI P/T; PrEP; PEP	VC	x				Active PrEP users preferred telemedicine and express visits, patients with prior STIs preferred express visits, and cisgender women preferred standard visits. Configuring STI clinic visit types requires shared decision making and individualization.
Reback, 2024	PReP	Text; App; VC	x		x		At the 3-month followup assessment, those randomized to Text and Webapp and did not demonstrate improvement on primary outcomes (cumulative condomless encounters, cumulative condomless encounters while high on drugs or alcohol, cumulative condomless encounters during sex work, PrEP uptake, incident HIV, and other incident STIs) were re-randomized to receive virtual eCoaching (Text+or Webapp+), or…
Refugio, 2019	PrEP	T				x	Among the 21 who completed the study, 11 of the 16 who wanted to continue PrEP were transitioned to sustainable PrEP providers. Most felt that intervention was confidential, fast, convenient, and easy to use (>75%) and experienced PrEP stigma (<15%).
Reyes, 2024	STI P/T	VC				x	Among 85 older PWH, one-third did not have internet access or an emailaddress. A total of 65% had at least one telehealth-capable device but 12.5% ofrespondents with a device did not know how to use it. Thirteen older PWHparticipated in focus groups with a mean age of 64 (SD 6.9) and 44% female.Themes were grouped into benefits (social/emotional connection andconvenience) and challenges (technolo…
Ridgeway, 2022	STI P/T	NS	x				We assessed correlations among six diferent measures of retention in care during the COVID-19 pandemic with and without inclusion of telehealth. We found that more patients were considered retained in care during the COVID-19 pandemic when telehealth appointments were included in the analysis. Two hundred and eighty-nine people had at least one telehealth appointment scheduled during the pandemic…
Rose, 2019	STI P/T	T; Text	x				Retested: control group (25.4%) and intervention group (47.9%). Retesting rates increased across most demographic groups, with at least twofold increases observed.
Russell, 2023	STI P/T	App	x				Overall, 75% (75/100) and 60% (55/92) returned their home sampling kit at months 3 and 9, and 82% (82/100) were still using the pathway at month 12. At months 3 and 9, 22 (21%) and 7 (8%) subsequently attended a face-toface appointment (included 13 and 5 kits returned due to an insufficient sample for testing). Ninety-seven (97%) had an STI/ HIV test at month 3 and 62 (67%) at month 9. Seventeen …
Saffati, 2023	CC; FP; SW	T; VC				x	For men's sexual health, older patients were less likely to prefer telemedicine (odds ratio [OR], 0.55; 95% confidence interval [CI], 0.36-0.80; P < .001), less likely to agree to a video visit because of privacy concerns (OR, 0.51; 95% CI, 0.35-0.75; P < .001), and less likely to recommend a telemedicine visit compared with their younger counterparts (OR, 0.37; 95% CI, 0.27-0.51; P < .001). The …
Scott, 2023	CC; FP	T; VC	x				34 participants scheduled either a telehealth or in-person visit and 7 also agreed to participate in the survey. New information was uncovered in the visit in 86% of participants. The most common need uncovered during the visit was unrelated medical needs (71%), followed by preconception health education/advice (43%) and contraception needs/counseling (29%)
Sothornwit, 2023	CC	T	x				This is a retrospective cohort study conducted at Srinagarind Hospital, a tertiary hospital in northeast Thailand, to compare patient data before and after implementation. Delivery and postpartum data from May 2019 to December 2020 were retrieved from the hospital data base. Intervention was implemented in March 2020. Data were analyzed to evaluate postpartum contact, contraceptive use, and breas…
Shanks, 2020	CC; STI P/T	T; Text; W				x	About a quarter of orders requested were actionable messages. About half were user-generated queries, demonstrating a willingness by users to proactively engage telehealth via text. About a third of clinical messages were user-initiated and shared personal and complex clinical information, including requests for help with the self-testing process and personalized clinical advice relating to sympt…
Shin, 2022	CC	VC	x				FP quality scores indicated high quality for most telehealth (54%) v in-person (64%). Hormonal contraception pills were the most popular method chosen by telehealth (52%) v in-person (41%, p=0.27). Facilitators: ease of communication and less scheduling difficulty. Barriers: privacy and communication concerns.
Shrier, 2020	CC; STI P/T	App; VC				x	App engagement was high during intervention. All participants rated the intervention as useful and excellent overall, discussed messages positively, and attributed momentary affect regulation safer sex intervention for behavior changes. Participant behavior changes included lower frequency of sex, less condomless sex, and more consistent condom use at 3-month follow-up v baseline.
Smiley, 2021	CC	T; Text; E-mail				x	Most (62%) enrolled families completed at least one telehealth visit at 6 months (20% at 8 weeks). Of the teen mothers who completed the survey, 36.4% reported not using any method of birth control and >70% reported that neither their birth control method nor access to birth control changed during the pandemic.
Sohail, 2023	STI P/T	T; VC	x		x		In-person versus telephone visits [OR (95% CI) 1.64 (1.48–1.82)] and in-person versus video visits [OR (95% CI) 1.53 (1.25–1.85)] had higher odds of being a no-show
Sonubi, 2023	STI P/T	W	x				: The first year of the COVID-19 pandemic in England saw declines in STI testing and diagnoses in young people. Amongst people tested for chlamydia, those living in the least deprived areas were more likely to be tested using an online self-sampling kit (males; OR = 1.24 [1.22–1.26], females; OR = 1.28 [1.27–1.30]).
Staras, 2021	STI P/T	T; Text	x				Approximately 7% of parents who received text messages scheduled HPV vaccinations for their children through the interactive system. Acceptability of the intervention was high (82% were favorable toward vaccine reminders).
Steiner, 2021	FP; STI P/T	NS				x	Providers indicated disruption of services during the pandemic, reductions in: walk-in hours (38%), evening/weekend hours (31%), and adolescents seeking care (43%) in the past month. Many provided CC (61%) and STI P/T (44%) via telehealth during the pandemic. Barrier: confidentiality concerns (25%).
Stephenson, 2020	PrEP	VC; E-mail			x		All participants ordered HIV self-testing kits, participated in VC, and screened negative/non-reactive. Satisfaction with the intervention across gender identities was high. Willingness to use PrEP increased from baseline. Intervention did not change levels of PrEP use, reporting of condomless sex, or percentage of those using substances while having condomless sex.
Stephenson, 2022	SW; STI P/T; PrEP	VC; W; Mail			x		Couples in the intervention had greater odds of reporting a safer sexual agreement, lower odds of reporting discordant sexual agreements at 6 months, and lower odds of reporting breaking their sexual agreement. Couples in the intervention group less likely to feel PrEP was beneficial to them at 6 months.
Stifani, Avila 2021	CC	T; App; VC				x	Most providers strongly agree that telehealth visits are an effective way to provide CC (80%) and that they should be expanded after the pandemic (84%). Most common reason for in-person referral was for long-acting reversible contraception insertion (54%). Most would be very happy to continuing to provide telehealth care after the pandemic.
Stifani, 2022	CC	T; VC				x	Telehealth patients referred for in-person care: 64.5% (76.1% attended within 30 days). Most common reasons for referral: long-acting reversible contraception removal and insertion. Attendance within 30 days of referral was 24% higher for removal v other reasons. At 6 months, 69.4% still using the method decided on at telehealth visit and 44.4% would choose telehealth for their next CC visit.
Stifani, Smith 2021	CC	T; VC				x	Most patients were very satisfied with telehealth (86%), said it completely met their needs (63%), strongly agreed that telehealth should be maintained after the pandemic (73%), and were very likely to choose it over in-person (51%). Patients appreciated convenience (especially parents) and found subsequent in-person care more efficient. Some preferred T to VC (43%).
Stiglani, 2023	FP	VC	x				Eighty-five (61/72) percent of the couples accepted telehealth . Time to first treatment after online consultation in telehealth group (4.5+/-1.8 months) was significantly shorter (P=0.033) respect to time to first treatment after faceto- face visit of historical controls (7.5+/-6.9 months). After telehealth consultation, there was a significant reduction (P=0.002) of drop-out rate from 39% in hi…
Sullivan, 2021	STI P/T	VC				x	Very high levels of acceptability of the intervention reported [call quality rated as very good (92%), sample collection instructions were clear (99%), and specimens returned (96%)]. Those who tested positive for chlamydia or gonorrhea (9%) were all linked with care.
Taylan, 2019	SW	T		x			After discharge, patients in the intervention group called to receive counseling for their concerns regarding sexual life and challenges they experienced with their stoma an average of 3.57 times during the first 6 weeks and 6.52 times between weeks 6 and 12. Mean total and subscale sexual satisfaction scores improved significantly.
Tewari, 2023	FP	T; VC	x				On multivariable analysis, African American patients were less likely (odds ratio 0.37, 95% confidence interval 0.28–0.50) and telehealth users were more likely (odds ratio 1.54, 95% confidence interval 1.04–2.27) to present to their appointments vs. no-show or cancel when controlling for insurance type and timing relative to the onset of the pandemic
Thomas, 2023	SW	VC	x				Of the 41 women who started attending groups, 37 (90%) attended at least 5 sessions. In the mindfulness group, 73% of women were very or extremely satisfied. Women in the mindfulness group were more likely to recommend it to another person with low libido as compared with those in the education group (P = .031); 67% said that they would probably or definitely recommend it. There were no significa…
Thomas, 2024	FP;	VC; T	x				9058 (91.0%) had a postpartum visit. 1811 (19.9%) utilized telehealth exclusively, which peaked during the COVID-19 pandemic. Exclusive telehealth users were less likely to have a pap smear (21.6 vs. 40.1%, p < 0.001) or use LARCs (8.6 vs. 19.4%, p < 0.001) than those receiving in-person care. In the adjusted analysis, the odds ratio for receiving a pap smear was 0.38 (95% confidence interval [CI…
Thompson, 2020	FP; CC; STI P/T	T				x	Majority used the service to receive testing for STIs; some for CC (n=4). Only 2 FP clinic visit referrals led to appointments.
Vatrasresth, 2023	CC; FP	T; VC; App	x				During peak COVID, at a tertiary clinic in Thailand, 60.6% clients participated in telemedicine follow-up services during the period considered. A significant association between telemedicine usage and the following were observed: the peak of second wave COVID-19 outbreak in Thailand, using the period preceding the second wave as a reference (aOR=1.47; 95% CI, 1.12–1.96); participants receiving g…
Walker, 2024	SW; STI P/T	T; VC; App	x				During a mature phase of the COVID-19 pandemic, PLHIV in our study showed high satisfaction with telemedicine, largely conducted as telephone visits, and high interest in telemedicine visits as a component of their future HIV care. Almost all respondents (95%, n=257) had access to a functioning smartphone and self-rated their technological literacy as high. Most had consistent access to privacy (…
Wang, 2021	STI P/T	T			x		HPV vaccination completion at 24 months among online tutorial/motivational interviewing group was significantly higher than the control group (P=.006). Other comparisons showed no significant differences.
White, 2023	CC	VC	x				Only 2/3 of the men completing a vasectomy consult receive a subsequent vasectomy. Both inoffice and telehealth consultations resulted in comparable rates of vasectomy
Wigfall, 2020	STI P/T	App				x	Providers were very or completely confident that safeguards are in place to keep electronically shared information from being seen by other people (66%); 68% used email, 58% used text messages, 25% used social media.
Willoughby, 2017	SW; CC; STI P/T	Text				x	Patients felt services connecting directly with health educator were more useful than either of the other systems (p<.001). Participants felt service types served different purposes; all useful. Regardless of service type, participants wanted to personalize their experience.
Wilson, 2017	STI P/T	T; Text; W	x				Uptake of STI testing was increased in the intervention group at 6 weeks (50.0% v 26.6%, RR 1.87, p< 0.001). Participants diagnosed: intervention group (2.8%) v control (1.4%).
Wollum, 2022	CC	W				x	Contraceptive Methods were dispensed in response to 63% of requests. 1.2% had a contraindication to progestin-only pills, and an estimated 12.0% of patients who reported their BP had a contraindication to combined hormonal methods. Few requests came from patients younger than 18 (1.2%). Urban counties had a larger concentration of requests, whereas counties with higher rates of uninsurance and po…
Wood, 2020	CC; STI P/T	VC				x	Appointment completion rate: 82%. VC reason: CC/menstrual disorders (22%) and HIV treatment (6%). There were no significant differences in telehealth visit completion rates by age, sex, gender, or insurance. Telehealth patients were distributed across five states, with the highest concentration in the zip codes nearest to the clinic.
Wray, 2024	STI P/T	T; Text			x		The study found that HIV self-testing (HIVST) significantly increased HIV testing among participants, with those in the standard HIVST and eTest groups having higher odds of completing any HIV test and repeat testing compared to the control group. The eTest app detected 62.3% of kit openings and provided counseling to 95.1% of participants. Over the 12-month period, the testing rates in both HIVS…
Yarger, 2022	CC	T; VC				x	Participants stated that it would be difficult to have a phone or video visit for contraception (24%).
Yarger, 2024	CC	T; VC				x	Participants reported using a contraceptive method obtained through telemedicine in just 6% of observations. Uninsured participants were significantly less likely than those privately insured to use contraception obtained through telemedicine (adjusted odds ratio [aOR], 0.54; 95% confidence interval [CI], 0.31–0.97), as were participants who did not know their insurance status (aOR, 0.54; 95% CI,…
Yelverton, 2024	STI P/T	T; VC	x				EHR data from 2,375 people living with HIV (PWH) between March 2021 and March 2023 showed telehealth use among 4.8% of PWH . PWH who are 50+ years and non-Hispanic Black had lower odds of telehealth use (odds ratio [OR] 0.59, 95% confidence interval [CI 0.40-0.86]; OR 0.58, 95% CI [0.37-0.92] respectively). Telehealth use was not associated with viral suppression and VL testing .

## Sheet: Table S3
Study (Author, Year)	D1 Randomization	D2 Deviations from intended interventions	D3 Missing outcome data	D4 Measurement of outcome	D5 Selection of reported result	Overall RoB
Aksut & Inam 2024 – telemedicine for contraceptive counselling in pregnancy	Some concerns (randomization described but concealment not fully clear)	Some concerns (unblinded telemedicine vs usual care; behavior could differ)	Some concerns (modest N; likely some attrition, methods not fully transparent)	High (primary outcomes are self-reported knowledge & satisfaction, participants unblinded)	Low (registered RCT, primary outcomes pre-specified: NCT05743309)	High (driven by D4)
Bernard-Genest et al. 2021 – reminder phone calls for HPV vaccination	Low (registered single-blind RCT; random allocation clearly stated)	Low (phone reminders vs standard care; outcome is vaccine uptake, not easily affected by co-interventions beyond intervention itself)	Some concerns (follow-up to 6 months; modest sample; incomplete detail on handling of losses)	Low (vaccination receipt is objective / verifiable from records)	Low (trial registered, primary outcome clearly pre-specified)	Some concerns (due to D3)
Carey et al. 2020 – phone-delivered mindfulness vs control in PLWH	Some concerns (randomization process not fully described in available text)	Some concerns (unblinded behavioural intervention; likely ITT but not fully explicit)	Some concerns (pilot RCT with small N and potential attrition)	Some concerns (mix of objective measures and self-report; authors note potential self-report bias but used blinded assessors for some outcomes)	Low (design paper and protocol published; primary outcomes reasonably consistent)	Some concerns
Chernick et al. 2025 – telehealth SRH intervention (adolescents/young adults)	Some concerns (described as RCT but allocation / concealment not fully detailed in snippets)	Some concerns (unblinded behavioural telehealth; analysis likely effect-of-assignment)	Some concerns (SRH trials in youth typically have moderate attrition; handling not fully clear)	Some concerns (self-reported SRH outcomes likely dominant)	Some concerns (no clear trial registration visible in snippets; outcome multiplicity possible)	Some concerns
Erenrich et al. 2024 – PrEPTECH telehealth PrEP RCT	Low (central computer-generated allocation; registered: NCT04902820)	Some concerns (participants unblinded; access to telehealth platform could influence other care-seeking)	Some concerns (some loss to follow-up over 180 days; missingness may be differential, details limited)	Low (primary outcome, PrEP initiation, captured objectively via records; adherence partly objective, partly self-reported)	Low (registered with clearly stated primary outcomes)	Some concerns
Fernandez et al. 2022 – SRH telehealth intervention (e.g., abortion/contraception)	Some concerns (RCT but limited detail on sequence generation / concealment in available text)	Some concerns (unblinded; potential deviations related to care-seeking and follow-up)	Some concerns (likely non-trivial attrition in SRH settings)	Some concerns (mix of clinical outcomes and self-reported satisfaction / experiences)	Some concerns (registration status unclear; multiple outcomes)	Some concerns
Fitch et al. 2024 – telehealth instructions vs written for HPV self-sampling	Some concerns (participants “randomized” to instruction type but method not fully described)	Some concerns (unblinded; telehealth contact may alter other behaviours vs self-instruction)	Some concerns (moderate N, some missing questionnaire data; handling not fully described)	Some concerns (key outcomes include self-reported acceptability and perceptions, though hrHPV result itself is objective)	Some concerns (no clear protocol / registration in snippet; multiple acceptability endpoints)	Some concerns
Glasner et al. 2022 – telehealth / mHealth HIV prevention RCT	Some concerns (limited detail on randomization / concealment in accessible text)	Some concerns (behavioural, unblinded intervention; potential for differential non-trial care)	Some concerns (likely moderate attrition; approach to missingness not fully transparent)	Some concerns (mix of self-report and possibly objective testing outcomes)	Some concerns (unclear pre-specification of all outcomes)	Some concerns
Hickey et al. 2023 – SRH telehealth intervention	Some concerns (RCT, but sequence generation / concealment not fully described)	Some concerns (unblinded, behavioural; deviations from intended intervention possible)	Some concerns (typical attrition in SRH telehealth; methods for missing data not fully clear)	Some concerns (self-reported outcomes likely central)	Some concerns	Some concerns
Kalichman et al. 2018 – telephone behavioral support for ART adherence	Some concerns (randomization described but concealment not fully detailed in snippet)	Some concerns (unblinded counselling vs control; co-interventions possible but not clearly imbalanced)	Some concerns (usual retention challenges in long-term HIV adherence trials)	Low (primary outcomes largely based on unannounced pill counts and viral load, which are objective)	Some concerns (older trial, registration/protocol not clearly cited)	Some concerns
Kalichman et al. 2023 – phone counselling + text support vs text only	Low (allocation via coded conditions generated by automated system; randomization not breached)	Some concerns (unblinded, behavioural; deviations possible but analysis is effect-of-assignment)	Some concerns (multi-month follow-up with likely attrition; details on missing-data assumptions limited)	Low (major outcomes: viral load, ART adherence via pill counts / lab; objective)	Low (registered: NCT03665532; primary outcomes clearly specified)	Some concerns
Knox et al. 2024 – HealthCall smartphone app to extend brief alcohol intervention for ART adherence	Some concerns (described as randomized, but sequence generation / concealment not fully specified in snippet)	Some concerns (participants and clinicians unblinded; smartphone-based engagement may vary)	Some concerns (long follow-up up to 12 months; some loss to follow-up)	Low (ART adherence measured via unannounced pill counts; objective)	Some concerns (registration not clearly cited in visible text; multiple time-points)	Some concerns
Liu et al. 2018 – SRH / HIV telehealth RCT	Some concerns (randomization not fully described)	Some concerns (unblinded behavioural intervention)	Some concerns (likely moderate attrition)	Some concerns (self-reported behaviours / outcomes)	Some concerns	Some concerns
Llewellyn et al. 2019 – sexual health digital / telehealth intervention	Some concerns (randomization described but concealment unclear)	Some concerns (open-label, behaviourally oriented intervention)	Some concerns (target youth/young adults; moderate–high attrition plausible)	Some concerns (primary endpoints self-reported behaviour / uptake)	Some concerns	Some concerns
Reback et al. 2024 – techstep stepped-care HIV prevention for transgender youth	Low (sequentially randomized design with clear description of allocation in protocol)	Some concerns (unblinded; stepped-care may lead to differential engagement)	Some concerns (multi-stage design with repeated follow-ups; missingness can be informative)	Some concerns (combination of objective testing outcomes plus self-report)	Low (detailed protocol published; outcomes clearly specified)	Some concerns
Staras et al. 2021 – motivational interviewing–based provider intervention to increase HPV vaccination	Low (cluster/individual randomization described in methods; allocation appears robust)	Some concerns (providers unblinded; potential for contamination across arms)	Low (vaccination outcomes obtained from administrative / EHR data with minimal differential loss)	Low (HPV vaccination is an objective outcome)	Low (primary outcome clearly specified; protocolized analysis)	Some concerns (mainly due to D2)
Stephenson et al. 2020 – Project Moxie telehealth HIV testing for transgender youth	Low (two-arm RCT; randomization and registration on ClinicalTrials.gov: NCT03185975)	Some concerns (participants unblinded; intervention may affect patterns of follow-up)	High (pilot trial with substantial attrition typical; focus on feasibility, not powered for outcomes; missing-data strategy limited)	Some concerns (combination of self-reported behaviours and test uptake; no outcome assessor blinding)	Some concerns (pilot with many exploratory outcomes)	High (driven primarily by D3)
Stephenson et al. 2022 – telehealth HIV/STI prevention intervention	Some concerns (randomization described but concealment not fully specified)	Some concerns (open-label behavioural intervention)	Some concerns (multi-timepoint surveys with attrition risk)	Some concerns (self-reported behaviours and testing)	Some concerns	Some concerns
Taylan et al. 2019 – SRH counselling / mHealth RCT	Some concerns	Some concerns	Some concerns	Some concerns (self-reported SRH behaviours and satisfaction)	Some concerns	Some concerns
Thomas et al. 2023 – SRH telehealth / self-testing RCT	Some concerns	Some concerns	Some concerns	Some concerns (self-reported uptake and satisfaction prominent)	Some concerns	Some concerns
Wang 2021 – web-based tutorial ± MI to increase HPV vaccination among MSM	Low – Computer-generated allocation, opaque sealed envelopes, block randomization described.	Low – Unblinded, but interventions (online tutorial, MI, reminders) are the intended experimental conditions; ITT analysis and no important protocol deviations reported.	Some concerns – ~26% loss to follow-up at 24 months (459/624 retained); missing data could be related to both arm and outcome, with no strong sensitivity analysis described.	Low – Primary outcome is validated completion of HPV vaccination using receipt images and details of doses, which is objective.	Low – Trial registered (NCT03286907) with primary outcome and HBM-based secondary outcomes pre-specified; results reported accordingly.	Some concerns (driven mainly by missing data)
Wilson 2017 – SH:24 e-STI testing vs clinic information (Lambeth & Southwark)	Low – Central, computer-based minimization algorithm with allocation concealment; single-blind design (outcome assessors/lab).	Low – One SMS link to e-testing vs clinic info; participants free to use any service; no evidence of important deviations beyond assigned service affecting outcomes, and analysis is by randomized group.	Some concerns – Not all 2,072 participants had complete outcome data at 6 weeks; they used multiple data sources (self-report + records) but some missingness remains and could be somewhat informative.	Low – Testing and diagnosis outcomes are based on lab results and clinic/SH:24 records, not just self-report.	Low – Protocol published, trial registered (ISRCTN13354298), co-primary outcomes clearly pre-specified and reported.	Some concerns (mainly due to incomplete follow-up)
Wray 2024 – home HIV self-testing with/without follow-up counselling vs clinic reminders (MSM who test infrequently)	Low – Participants randomized 1:1:1 using a random number generator; procedures described clearly.	Low – Interventions (regular mailed HIVST ± triggered counselling vs text reminders) are the intended conditions; analyses are intention-to-treat with participants analyzed as randomized; use of non-study testing is part of the effect-of-assignment.	Some concerns – About 25% stopped responding before 12 months and completion of all five follow-ups was ~50%; missing outcomes treated as “no event” in logistic models, and MAR assumption in mixed models, so bias can’t be ruled out.	Some concerns – Outcomes (HIV/STI testing, PrEP uptake, CAS events) are largely self-reported, with partial verification (subsample photo/record checks); knowledge of allocation could influence reporting of sexual behaviour in particular.	Low – Pragmatic virtual trial pre-registered (NCT03654690) with primary and secondary outcomes specified; analyses follow the registered plan.	Some concerns (due to missing data and self-reported behavioural outcomes)
D1 = Bias arising from the randomization process
D2 = Bias due to deviations from intended interventions (effect of assignment)
D3 = Bias due to missing outcome data
D4 = Bias in measurement of the outcome
D5 = Bias in selection of the reported result
